# Supplementary material for: Sub-threshold neuronal activity and the dynamical regime of cerebral cortex
Source: Nat Commun. 2024 Sep 11;15:7958. doi: 10.1038/s41467-024-51390-x (PMC11390892; doi:10.1038/s41467-024-51390-x)
Supplement: Supplementary file 4 — Source Data [file 41467_2024_51390_MOESM4_ESM.xlsx]

## Sheet: Figure 1b
FrE-delay	CVE-delay	FrI-delay	CVI-delay
45.4351	0.701956	32.2249	1.34341
2.19433	1.35151	6.20696	1.24399
2.73849	1.24206	11.0513	1.10012
13.2722	0.96116	6.09193	1.08485
24.044	0.825676	6.96928	1.04309
26.1553	1.02766	1.78877	1.03295
2.63232	1.15784	19.2586	1.28745
0.946749	0.898789	28.7605	0.831173
5.99018	0.903411	25.3716	1.04246
7.98543	0.990129	15.2517	1.54933
1.25201	1.57402	39.9328	0.849553
8.127	1.69968	32.1391	0.778707
0.199083	1.0588	4.01218	1.29935
19.3995	0.847262	22.945	1.43841
2.33148	0.93896	17.0261	1.05792
1.66788	1.24784	57.8493	0.763576
1.29625	0.660331	11.7322	1.39968
0.0312449	0.981993	1.37909	1.3401
6.48395	1.51184	9.19853	1.35201
0.307897	1.8895	19.5244	0.954897
6.59105	1.11082	22.782	1.07704
11.8534	1.31668	24.8531	1.06218
6.11744	1.16504	3.15113	1.30704
3.85465	1.27464	19.0275	0.855463
6.48581	1.29189	27.5528	1.00696
4.38088	0.982113	11.8798	2.23248
44.7565	0.920922	39.7111	1.50597
1.38465	1.60519	34.3505	1.0255
3.14094	1.64409	7.23369	0.994502
22.7606	0.858792	4.95159	1.42979
7.13044	1.08834	5.47872	1.20714
1.41357	1.56467	16.4242	1.38942
4.32608	0.943166	9.78415	1.65703
4.3489	0.899776	1.92826	1.11295
7.95965	1.01478	14.878	0.954628
0.468674	1.23353	12.5777	1.18986
13.1658	1.48943	18.7216	1.70138
0.191375	0.970916	23.8838	1.68152
1.05061	1.07516	28.7033	1.4108
0.398373	1.10932	18.6038	2.09447
13.7907	1.26668	20.9534	1.08443
5.7686	0.97118	9.39947	1.26029
14.2276	0.81143	25.7929	1.49579
1.15216	1.74903	49.3435	1.09096
1.79268	1.04642	42.4635	0.725079
1.83955	0.868848	20.858	0.8932
2.18324	1.10119	24.6961	0.917559
13.5798	1.61212	23.1255	1.35802
3.94467	1.17435	6.10737	1.43363
44.0046	0.852062	18.2763	1.04313
1.35525	0.971434	33.898	1.20223
2.68706	1.48736	21.0478	1.40918
17.8682	1.28535	64.3704	0.867009
2.24964	1.15026	19.5553	1.49592
1.60998	1.09289	15.5884	1.13763
0.0607636	0.75035	17.3283	1.75797
15.9201	0.972866	56.9518	0.785186
18.3396	1.25408	20.7174	1.23518
3.96299	1.52251	25.5738	0.994771
1.25118	1.24858	30.2393	1.02506
13.0145	1.00619	21.9964	1.07089
4.92398	1.41706	8.23704	1.03494
1.61478	1.23852	33.6457	0.813747
8.58977	0.815573	0.786458	1.43697
8.31633	0.81423	7.94384	1.46031
12.9888	1.07221	22.4781	1.0419
2.48141	1.38112	19.1372	1.12166
1.14481	1.19764
13.3238	1.16285
2.00796	1.72216
1.62405	1.14678
1.14356	1.24375
19.7979	0.873902
0.510967	1.17389
2.87522	1.00422
1.85881	1.6997
10.5066	1.40205
4.05735	0.868603
11.0792	0.724281
4.50861	1.18431
7.37975	1.00056
3.28952	1.20883
5.10967	0.921226
2.10739	1.124
1.76078	0.990211
3.96621	1.07603
1.77043	1.17699
0.533811	1.29203
3.78662	1.51252
0.957739	1.41767
0.0929336	1.61531
52.7063	0.895404
0.0865244	0.761071
11.1692	1.53615
3.06682	0.929201
10.0245	0.905753
2.51882	0.995699
0.823585	1.16841
2.40831	1.48522
0	NaN
34.0522	0.720985
0.637717	1.26571
3.81669	1.71528
8.84473	1.10794
2.39064	1.02666
0.0576829	1.20442
5.10816	1.38294
1.58308	1.32088
1.50617	1.26004
2.32014	0.920012
1.96865	1.09292
0.444757	1.16729
1.00329	0.934336
1.84453	1.2645
51.8503	0.725866
7.04025	1.51081
27.1094	1.26684
7.48156	1.3527
15.0424	1.24151
1.36185	1.0544
3.50288	1.00907
0.961649	1.17956
1.57561	1.15153
1.29028	1.67772
0.896408	1.49947
0.296505	0.804203
11.5464	1.14447
2.56167	1.96126
2.27895	1.16091
0.841243	1.52549
3.55805	2.22641
3.58218	2.14697
31.4708	0.762222
2.45823	1.23708
8.96407	1.41338
10.819	0.657622
8.771	1.14885
4.72683	1.177
11.0913	0.935354
1.32048	1.22776
1.26531	1.09963
2.05919	1.27928
0.0585842	0.527086
0.633754	1.47343
14.1867	1.13912
1.2978	1.64114
1.43159	1.43562
33.0628	1.38566
12.6538	0.97969
6.07369	1.09648
0.743974	1.40014
0.732439	1.67242
0.374939	1.38911
30.9041	0.824362
26.9632	0.795849
16.8382	1.41438
0.00324621	NaN
33.5692	1.46082
8.36228	0.840647
4.522	1.54157
0.866742	1.47862
13.1472	0.956161
6.19705	0.912981
3.49619	1.02883
0.96496	0.892119
12.5373	0.846938
6.10531	1.54311
9.41644	1.45029
1.34624	1.03544
1.73572	1.01716
2.45663	1.36291
0.454472	1.26813
1.36017	1.6113
28.919	0.800055
0.854824	1.68799
2.39656	0.954496
5.99522	0.906835
2.8774	0.941352
8.31545	1.03728
12.8681	0.873766
3.88105	1.17267
0.408332	1.22231
3.74543	1.20688
2.82779	1.10699
0.960163	0.878582
2.67399	1.77652
8.8917	1.42796
2.56065	1.05663
2.87353	1.9714
0.286775	1.21582
0.213706	0.658515
34.7081	0.84552
10.9143	0.893054
3.02623	1.08287
0.717441	0.797256
0.912066	0.97491
6.57146	1.22467
3.19796	1.05106
13.7688	0.935521
0.846322	1.22117
2.37561	1.13562
2.46143	0.931268
1.32421	1.08294
2.56983	1.32564
2.37462	1.1198
2.41249	1.04987
9.45632	0.955762
4.43111	0.999937
2.20419	1.68234
3.71531	1.10752
5.40822	1.2039
16.9177	1.22441
11.7519	1.05076
13.8715	0.664196
2.14738	1.12593
9.89614	0.831408
0.908945	1.47825
1.49219	1.08932
0.696516	1.04875
19.2957	0.958391
8.93796	1.35085
23.6401	0.894732
15.3687	0.958096
5.66954	1.28854
2.61537	0.89339
6.01404	0.879718
3.87438	0.772827
3.96527	0.74708
3.41961	1.14059
5.0496	1.19674
5.0706	1.01701
1.57537	1.2081
34.9985	0.891277
2.28114	0.992302
0.823396	0.909337
0.197447	0.937057
0.470262	0.653562
3.386	1.02021
2.23913	1.15677
3.83761	1.11355
2.13411	0.994192
2.77686	1.2591
1.76022	1.16368
1.86944	0.953267
7.70463	1.03013
13.6448	1.01716
18.6608	0.903897
2.81887	0.987453
0.143359	0.904502
8.18708	1.09543
10.3425	1.03123
1.14474	0.983508
1.69175	1.55923
0.590484	0.88789
1.80406	1.21133
20.5945	1.12686
0.398486	1.04918
8.12189	1.73673
0.583241	1.01402
0.825955	1.56413
31.7739	1.36236
17.24	1.01247
0.248108	0.930439
1.08678	0.90115
2.68435	1.02298
3.50306	0.786175
2.31485	0.980218
2.26606	1.13653
4.04645	1.32705
13.679	1.25703
26.5139	1.00809
21.2756	1.15123
1.0578	1.04611
3.07197	1.12004
1.37297	0.73397
2.25326	0.924092
1.12663	0.893914
13.3529	0.745843
7.46258	0.971613
1.05418	0.889709
8.38631	1.54024
25.8161	1.57724
2.48836	1.36977
15.6492	1.37124
4.89247	1.86615
3.03322	1.14995
3.53875	1.25425
2.3367	1.20529
11.7341	1.13829
12.4025	0.908905
14.9976	1.20407
13.3518	1.1463
6.12261	1.63316
15.52	1.71502
12.9417	1.00296
6.51018	0.992398
9.94785	1.49589
9.21762	0.931136
18.0926	1.88488
0.522388	0.778309
18.3397	1.10266
11.6217	1.13064
15.5481	1.15629
9.59958	0.792395
10.3916	1.25206
2.41534	1.15862
10.4871	1.12088
1.56155	0.830142
1.94351	1.18767
0.780772	0.878104
2.6007	1.22304
8.76265	1.51023
1.17959	1.02999
10.3294	1.02048
6.07328	1.54898
1.97988	1.32136
0.168289	1.40133
0.222736	0.885756
1.44531	1.07924
2.16302	1.0606
0.133642	1.33478
0.247485	0.902057
3.10346	0.993605
0.524667	1.28919
16.1509	1.84371
7.20138	1.06379
1.91553	1.014
2.05907	1.1494
1.05429	1.54094
4.8606	1.06387
1.66805	1.27261
2.13332	1.24452
0.514917	0.94486
0.386076	0.845921
0.108893	0.881659
1.40571	1.25497
0.197988	0.920508
2.75203	1.3673
21.6302	0.963368
11.3794	1.44243
0.965192	1.12979
2.36596	1.25302
0.257384	0.976113
5.38033	1.10647
4.25179	1.04175
2.77678	0.985828
5.60305	0.980112
17.6407	0.969621
6.25147	0.743428
0.359941	1.09991
0.339945	1.03136
0.371228	0.949859
7.00383	0.833214
2.64808	1.24977
0.919851	1.16994
3.28165	1.19149
0.334946	1.93672
0.613763	1.09293
0.356378	0.975792
0.584064	0.880706
0.801851	1.14469
0.861248	1.30269
51.4719	1.03576
3.52913	0.947884
0.366607	1.23186
10.7275	0.937129
0.574906	1.0879
0.266624	0.739725
0.591573	0.986356
0.816538	1.16487
13.7562	1.06789
3.84106	1.17946
6.03238	0.752537
3.63276	1.31347
4.97838	0.86543
1.59558	1.01896
0.366607	0.733641
0.558244	1.13758
4.22433	0.742244
1.16231	1.40865
1.2373	1.17909
0.714173	1.33305
0.391604	1.32357
3.12034	0.825714
2.9787	1.19298
0.762378	1.14599
1.03735	1.43887
0.174972	1.96058
0.774877	1.17674
1.86221	1.81733
0.145812	1.23248
3.18699	1.0802
32.8073	1.20381
14.381	1.02338
0.298198	0.760277
9.17772	1.08864
4.7884	1.18943
1.53309	1.39882
8.7861	1.38506
2.9662	0.981686
3.94521	1.07911
10.6025	1.51507
1.97885	1.27871
2.65791	1.03812
1.29147	1.01002
0.487421	1.00166
1.96219	1.07411
0.658227	0.955831
1.34145	1.31146
1.34978	1.34941
2.95786	1.18099
2.40378	1.22607
1.02067	1.32303
1.30396	1.37549
2.47044	1.14672
0.0208299	1.07313
1.54142	1.12432
3.65776	1.25371
3.23813	1.38701
6.55577	1.26539
0.869182	1.00841
1.74403	1.38792
0.925137	1.12129
1.93719	1.3834
2.09626	1.15146
3.30628	1.07932
1.61338	1.2351
0.852134	1.10827
0.79298	1.03804
0.772602	1.51648
3.18132	1.54326
1.19867	1.24593
18.7527	0.768224
0.244279	2.12163
1.04529	1.47808
0.149401	1.78426
2.01672	1.51922
11.0721	1.44159
44.902	0.851486
2.18715	1.11103
10.9869	1.16432
2.18715	1.03184
1.68723	1.19341
4.64131	1.52692
12.8389	1.05598
29.8589	1.10871
16.0656	1.07321
4.59586	1.0002
7.35109	1.06901
0.448791	1.58424
22.9906	1.0619
4.60723	1.1009
0.999844	1.10869
8.95311	0.843742
4.48224	0.983194
0.624899	1.15397
2.01105	1.16471
7.69764	1.00728
0.891903	0.926889
5.80022	1.06371
1.82357	1.43209
2.61322	0.946398
2.91431	1.08101
3.66419	0.94403
1.11914	1.13806
0.80669	1.65749
5.81725	1.22129
0.357898	1.41605
1.1021	1.16893
0.732838	0.961792
2.68787	1.181
14.0756	1.21858
2.33079	0.906085
11.9591	1.05957
4.62912	1.23954
0.0779093	0
14.0237	0.821898
2.12303	0.945782
8.12855	0.887096
3.89547	0.81093
10.5632	0.996386
7.32998	0.821994
0.415517	1.00712
0.618321	1.17567
11.8682	0.927772
1.69453	1.01983
14.3873	1.15749
0.844019	1.17427
9.46599	1.02012
4.34345	1.10257
2.72034	1.27017
1.42185	1.0405
1.60364	0.993474
0.296004	0.894407
2.44765	0.810356
1.56468	1.41393
1.07219	0.836652
2.26937	0.896421
2.68787	1.01563
1.30498	0.992772
0.331115	1.75216
1.77893	1.29229
0.802501	1.23063
2.4087	1.4006
0.58432	1.60028
3.7851	1.40511
0.55912	1.46074
0.623275	1.01498
0.155819	1.47533
0.363577	2.00161
0.681707	0.875727
8.69988	1.28238
1.31797	1.02899
20.6785	0.87878
0.824541	1.04329
24.8531	1.06633
2.05161	1.09643
9.95942	0.907939
0.428502	1.14154
2.22042	1.11474
8.83622	0.973034
7.42736	0.964372
0.0197336	NaN
9.49196	0.79802
3.2657	1.22901
8.07012	0.694893
8.13504	0.761802
14.2964	0.772419
6.86901	0.829368
5.74582	1.13876
1.9802	1.1636
1.60364	0.995741
3.79159	1.07114
4.46681	1.07328
10.6801	0.783288
5.20694	0.830228
1.02581	1.08423
3.71368	1.02394
8.47914	1.74402
3.7851	1.43254
8.49862	1.76645
1.42185	1.46692
2.87616	1.97942
1.35043	1.35801
4.06427	1.74398
0.941405	2.21642
1.92177	1.00964
4.1292	1.21322
1.23236	1.02326
0.337155	1.08271
0.197643	1.59959
6.74891	0.987267
7.76038	1.2347
3.67382	0.954358
13.2479	1.17225
4.79573	1.41315
13.4222	1.13301
13.2072	1.12345
14.4047	1.4411
4.14468	1.31562
10.5564	1.32712
3.89472	1.27856
0.282307	0.751432
4.62716	1.31466
21.1768	0.947794
1.78206	1.11204
0.720813	1.09577
0.136883	0.868537
1.38931	1.29664
13.5036	1.00852
0.404696	1.22676
10.8296	1.17915
7.33603	0.816102
0.156951	0.611756
4.62715	1.55143
6.71403	1.50665
7.44065	1.17284
1.57533	1.53599
2.26469	1.62429
0.837074	0.994973
12.9089	1.16402
10.3065	0.869375
11.9341	1.40872
8.79509	1.14733
0.309474	1.08035
10.4634	0.97412
1.0791	1.17825
8.76688	0.952555
2.63982	0.981846
3.13364	1.34032
0.597465	1.25528
2.44473	1.12726
1.76801	1.13773
1.62779	1.17929
2.6825	1.18249
0.609658	1.19424
1.98749	1.17607
6.5677	0.90778
0.170704	0.649425
0.859617	0.714627
0.80851	0.99255
22.2403	0.697684
0.414567	0.789045
0.277733	1.00617
10.1813	1.16058
3.84084	1.48031
2.76371	1.20208
7.31589	1.29931
8.69372	0.89782
13.004	2.04226
9.16315	1.20146
2.85929	1.29611
18.8262	1.0306
6.49895	1.34531
3.7555	1.0242
2.01797	1.01145
2.3228	0.938749
20.4967	0.79053
6.35263	1.43026

## Sheet: Figure 1c
Bins- Exc	log10FrE	Fit-log10FrE		Bins- Inh	log10FrI	Fit-log10FrI		FrE	FrI
-2	0.0323102	0.000295707		-3	0	0		45.4351	32.2249
-1.9	0	0.000548774		-2.8	0	0		2.19433	6.20696
-1.8	0	0.000992347		-2.6	0	0		2.73849	11.0513
-1.7	0.0323102	0.00174852		-2.4	0	0		13.2722	6.09193
-1.6	0	0.00300203		-2.2	0	0		24.044	6.96928
-1.5	0.0161551	0.00502224		-2	0	0		26.1553	1.78877
-1.4	0	0.00818685		-1.8	0	0		2.63232	19.2586
-1.3	0	0.0130039		-1.6	0	0		0.946749	28.7605
-1.2	0.0484653	0.0201265		-1.4	0	0		5.99018	25.3716
-1.1	0.0323102	0.0303529		-1.2	0	0		7.98543	15.2517
-1	0.0323102	0.0446036		-1	0	0		1.25201	39.9328
-0.9	0.0323102	0.063867		-0.8	0	0		8.127	32.1391
-0.8	0.129241	0.0891089		-0.6	0	0		0.199083	4.01218
-0.7	0.113086	0.121144		-0.4	0	0		19.3995	22.945
-0.6	0.0969305	0.16048		-0.2	0.149254	0.149254		2.33148	17.0261
-0.5	0.177706	0.207147		0	0	0		1.66788	57.8493
-0.4	0.290792	0.260539		0.2	0.447761	0.447761		1.29625	11.7322
-0.3	0.193861	0.319304		0.4	0.149254	0.149254		0.0312449	1.37909
-0.2	0.274637	0.381306		0.6	0.298507	0.298507		6.48395	9.19853
-0.1	0.484653	0.44369		0.8	0.895522	0.895522		0.307897	19.5244
0	0.452342	0.503064		1	1.34328	1.34328		6.59105	22.782
0.1	0.533118	0.555783		1.2	2.08955	2.08955		11.8534	24.8531
0.2	0.549273	0.598307		1.4	2.83582	2.83582		6.11744	3.15113
0.3	0.646204	0.627596		1.6	1.34328	1.34328		3.85465	19.0275
0.4	0.88853	0.641466		1.8	0.447761	0.447761		6.48581	27.5528
0.5	0.549273	0.638859		2	0	0		4.38088	11.8798
0.6	0.662359	0.619974		2.2	0	0		44.7565	39.7111
0.7	0.387722	0.586246		2.4	0	0		1.38465	34.3505
0.8	0.484653	0.540161		2.6	0	0		3.14094	7.23369
0.9	0.630048	0.484958		2.8	0	0		22.7606	4.95159
1	0.581583	0.424251		3	0	0		7.13044	5.47872
1.1	0.613893	0.361642						1.41357	16.4242
1.2	0.306947	0.300381						4.32608	9.78415
1.3	0.274637	0.24311						4.3489	1.92826
1.4	0.161551	0.191722						7.95965	14.878
1.5	0.177706	0.147325						0.468674	12.5777
1.6	0.0161551	0.110311						13.1658	18.7216
1.7	0.0969305	0.0804824						0.191375	23.8838
1.8	0	0.0572162						1.05061	28.7033
1.9	0	0.0396346						0.398373	18.6038
2	0	0.0267527						13.7907	20.9534
								5.7686	9.39947
								14.2276	25.7929
								1.15216	49.3435
								1.79268	42.4635
								1.83955	20.858
								2.18324	24.6961
								13.5798	23.1255
								3.94467	6.10737
								44.0046	18.2763
								1.35525	33.898
								2.68706	21.0478
								17.8682	64.3704
								2.24964	19.5553
								1.60998	15.5884
								0.0607636	17.3283
								15.9201	56.9518
								18.3396	20.7174
								3.96299	25.5738
								1.25118	30.2393
								13.0145	21.9964
								4.92398	8.23704
								1.61478	33.6457
								8.58977	0.786458
								8.31633	7.94384
								12.9888	22.4781
								2.48141	19.1372
								1.14481
								13.3238
								2.00796
								1.62405
								1.14356
								19.7979
								0.510967
								2.87522
								1.85881
								10.5066
								4.05735
								11.0792
								4.50861
								7.37975
								3.28952
								5.10967
								2.10739
								1.76078
								3.96621
								1.77043
								0.533811
								3.78662
								0.957739
								0.0929336
								52.7063
								0.0865244
								11.1692
								3.06682
								10.0245
								2.51882
								0.823585
								2.40831
								0.001
								34.0522
								0.637717
								3.81669
								8.84473
								2.39064
								0.0576829
								5.10816
								1.58308
								1.50617
								2.32014
								1.96865
								0.444757
								1.00329
								1.84453
								51.8503
								7.04025
								27.1094
								7.48156
								15.0424
								1.36185
								3.50288
								0.961649
								1.57561
								1.29028
								0.896408
								0.296505
								11.5464
								2.56167
								2.27895
								0.841243
								3.55805
								3.58218
								31.4708
								2.45823
								8.96407
								10.819
								8.771
								4.72683
								11.0913
								1.32048
								1.26531
								2.05919
								0.0585842
								0.633754
								14.1867
								1.2978
								1.43159
								33.0628
								12.6538
								6.07369
								0.743974
								0.732439
								0.374939
								30.9041
								26.9632
								16.8382
								0.00324621
								33.5692
								8.36228
								4.522
								0.866742
								13.1472
								6.19705
								3.49619
								0.96496
								12.5373
								6.10531
								9.41644
								1.34624
								1.73572
								2.45663
								0.454472
								1.36017
								28.919
								0.854824
								2.39656
								5.99522
								2.8774
								8.31545
								12.8681
								3.88105
								0.408332
								3.74543
								2.82779
								0.960163
								2.67399
								8.8917
								2.56065
								2.87353
								0.286775
								0.213706
								34.7081
								10.9143
								3.02623
								0.717441
								0.912066
								6.57146
								3.19796
								13.7688
								0.846322
								2.37561
								2.46143
								1.32421
								2.56983
								2.37462
								2.41249
								9.45632
								4.43111
								2.20419
								3.71531
								5.40822
								16.9177
								11.7519
								13.8715
								2.14738
								9.89614
								0.908945
								1.49219
								0.696516
								19.2957
								8.93796
								23.6401
								15.3687
								5.66954
								2.61537
								6.01404
								3.87438
								3.96527
								3.41961
								5.0496
								5.0706
								1.57537
								34.9985
								2.28114
								0.823396
								0.197447
								0.470262
								3.386
								2.23913
								3.83761
								2.13411
								2.77686
								1.76022
								1.86944
								7.70463
								13.6448
								18.6608
								2.81887
								0.143359
								8.18708
								10.3425
								1.14474
								1.69175
								0.590484
								1.80406
								20.5945
								0.398486
								8.12189
								0.583241
								0.825955
								31.7739
								17.24
								0.248108
								1.08678
								2.68435
								3.50306
								2.31485
								2.26606
								4.04645
								13.679
								26.5139
								21.2756
								1.0578
								3.07197
								1.37297
								2.25326
								1.12663
								13.3529
								7.46258
								1.05418
								8.38631
								25.8161
								2.48836
								15.6492
								4.89247
								3.03322
								3.53875
								2.3367
								11.7341
								12.4025
								14.9976
								13.3518
								6.12261
								15.52
								12.9417
								6.51018
								9.94785
								9.21762
								18.0926
								0.522388
								18.3397
								11.6217
								15.5481
								9.59958
								10.3916
								2.41534
								10.4871
								1.56155
								1.94351
								0.780772
								2.6007
								8.76265
								1.17959
								10.3294
								6.07328
								1.97988
								0.168289
								0.222736
								1.44531
								2.16302
								0.133642
								0.247485
								3.10346
								0.524667
								16.1509
								7.20138
								1.91553
								2.05907
								1.05429
								4.8606
								1.66805
								2.13332
								0.514917
								0.386076
								0.108893
								1.40571
								0.197988
								2.75203
								21.6302
								11.3794
								0.965192
								2.36596
								0.257384
								5.38033
								4.25179
								2.77678
								5.60305
								17.6407
								6.25147
								0.359941
								0.339945
								0.371228
								7.00383
								2.64808
								0.919851
								3.28165
								0.334946
								0.613763
								0.356378
								0.584064
								0.801851
								0.861248
								51.4719
								3.52913
								0.366607
								10.7275
								0.574906
								0.266624
								0.591573
								0.816538
								13.7562
								3.84106
								6.03238
								3.63276
								4.97838
								1.59558
								0.366607
								0.558244
								4.22433
								1.16231
								1.2373
								0.714173
								0.391604
								3.12034
								2.9787
								0.762378
								1.03735
								0.174972
								0.774877
								1.86221
								0.145812
								3.18699
								32.8073
								14.381
								0.298198
								9.17772
								4.7884
								1.53309
								8.7861
								2.9662
								3.94521
								10.6025
								1.97885
								2.65791
								1.29147
								0.487421
								1.96219
								0.658227
								1.34145
								1.34978
								2.95786
								2.40378
								1.02067
								1.30396
								2.47044
								0.0208299
								1.54142
								3.65776
								3.23813
								6.55577
								0.869182
								1.74403
								0.925137
								1.93719
								2.09626
								3.30628
								1.61338
								0.852134
								0.79298
								0.772602
								3.18132
								1.19867
								18.7527
								0.244279
								1.04529
								0.149401
								2.01672
								11.0721
								44.902
								2.18715
								10.9869
								2.18715
								1.68723
								4.64131
								12.8389
								29.8589
								16.0656
								4.59586
								7.35109
								0.448791
								22.9906
								4.60723
								0.999844
								8.95311
								4.48224
								0.624899
								2.01105
								7.69764
								0.891903
								5.80022
								1.82357
								2.61322
								2.91431
								3.66419
								1.11914
								0.80669
								5.81725
								0.357898
								1.1021
								0.732838
								2.68787
								14.0756
								2.33079
								11.9591
								4.62912
								0.0779093
								14.0237
								2.12303
								8.12855
								3.89547
								10.5632
								7.32998
								0.415517
								0.618321
								11.8682
								1.69453
								14.3873
								0.844019
								9.46599
								4.34345
								2.72034
								1.42185
								1.60364
								0.296004
								2.44765
								1.56468
								1.07219
								2.26937
								2.68787
								1.30498
								0.331115
								1.77893
								0.802501
								2.4087
								0.58432
								3.7851
								0.55912
								0.623275
								0.155819
								0.363577
								0.681707
								8.69988
								1.31797
								20.6785
								0.824541
								24.8531
								2.05161
								9.95942
								0.428502
								2.22042
								8.83622
								7.42736
								0.0197336
								9.49196
								3.2657
								8.07012
								8.13504
								14.2964
								6.86901
								5.74582
								1.9802
								1.60364
								3.79159
								4.46681
								10.6801
								5.20694
								1.02581
								3.71368
								8.47914
								3.7851
								8.49862
								1.42185
								2.87616
								1.35043
								4.06427
								0.941405
								1.92177
								4.1292
								1.23236
								0.337155
								0.197643
								6.74891
								7.76038
								3.67382
								13.2479
								4.79573
								13.4222
								13.2072
								14.4047
								4.14468
								10.5564
								3.89472
								0.282307
								4.62716
								21.1768
								1.78206
								0.720813
								0.136883
								1.38931
								13.5036
								0.404696
								10.8296
								7.33603
								0.156951
								4.62715
								6.71403
								7.44065
								1.57533
								2.26469
								0.837074
								12.9089
								10.3065
								11.9341
								8.79509
								0.309474
								10.4634
								1.0791
								8.76688
								2.63982
								3.13364
								0.597465
								2.44473
								1.76801
								1.62779
								2.6825
								0.609658
								1.98749
								6.5677
								0.170704
								0.859617
								0.80851
								22.2403
								0.414567
								0.277733
								10.1813
								3.84084
								2.76371
								7.31589
								8.69372
								13.004
								9.16315
								2.85929
								18.8262
								6.49895
								3.7555
								2.01797
								2.3228
								20.4967
								6.35263

## Sheet: Figure 1G
mean voltage-delay
-48.7475
-52.7365
-55.2521
-49.2473
-55.9612
-45.4847
-54.0807
-53.7063
-45.8517
-46.4096
-64.4873
-57.6685
-63.9335
-47.6875
-47.9435
-51.8896
-51.0932
-36.2791
-49.5266
-45.8831
-57.6305
-52.0045
-58.8889
-53.1313
-47.962
-43.8741
-61.6917
-47.2136
-33.4211
-48.3047
-47.4671
-46.8866
-43.5555
-43.0804
-49.8366
-48.7855
-52.1339
-53.1197
-41.3082
-47.1561
-37.1836
-49.8927
-47.354
-54.2188
-63.9784
-41.0401
-44.8817

## Sheet: Figure 1F-G
mean voltage-whisking-Delay	mean rate- whisking-Delay	SD voltage-whisking-Delay	mean voltage-auditory-Delay	mean rate- auditory-Delay	SD voltage-auditory-Delay
-33.4211	3.55556	2.45668	-48.7475	6.06771	2.77049
-48.3047	2.40385	3.39091	-52.7365	0.546875	1.60307
-47.4671	3.95833	2.92954	-55.2521	0.735294	2.74595
-46.8866	2.75862	2.95531	-49.2473	2.95455	2.86182
-43.5555	10.1515	2.84959	-55.9612	0	1.4888
-43.0804	7.29167	2.98578	-45.4847	11.0526	3.25791
-49.8366	1.42157	2.65898	-54.0807	0	1.54172
-48.7855	1.45833	2.68572	-53.7063	0.0892857	1.80555
-52.1339	0.77381	2.54228	-45.8517	16.9444	2.12893
-53.1197	0.0694444	1.90598	-46.4096	6.875	3.5904
-41.3082	4.36508	2.8499	-64.4873	0	1.77658
-47.1561	0.833333	2.67741	-57.6685	0	2.06431
-37.1836	13.0769	2.20357	-63.9335	0	1.62797
-49.8927	0	1.42438	-47.6875	4.86842	2.93305
-47.354	2.32456	2.78666	-47.9435	3.09028	2.07821
-54.2188	0.0980392	1.9836	-51.8896	0.0396825	1.33269
-63.9784	0	2.80963	-51.0932	0	1.96462
-41.0401	9	2.64359	-36.2791	10.3509	2.3279
-44.8817	5.125	2.85129	-49.5266	2.60163	2.71244
			-45.8831	7.30159	4.45791
			-57.6305	0	1.71544
			-52.0045	0.238095	2.11976
			-58.8889	0	1.29013
			-53.1313	0	1.16339
			-47.962	6.42857	2.12044
			-43.8741	9.89583	2.80119
			-61.6917	0	2.09203
			-47.2136	9.80769	3.24015

## Sheet: Figure 2C
FrE	FrI
0.986842	2.30263
0.131579	3.09211
0.986842	3.35526
3.02632	3.35526
4.73684	7.89474
0.328947	5.72368
1.57895	2.17105
0.460526	3.94737
3.09211	2.69737
0.394737	8.88158
1.97368	4.60526
3.55263	6.25
7.63158	25.9868
1.64474	14.2763
13.1579	5.26316
2.56579	2.82895
6.77632	3.15789
0.986842	12.1053
1.31579	11.25
9.21053	1.84211
0.328947	3.68421
14.4079	9.40789
19.3421	1.51316
3.28947	3.28947
0.657895	11.0526
8.48684	13.2895
4.14474	1.31579
6.57895	2.76316
1.77632	10.5263
20.5921	9.53947
3.35526	7.63158
1.97368	11.25
9.34211	6.90789
1.77632	1.84211
14.9342	13.2237
4.67105	17.3684
0.460526	3.75
0.657895	5.59211
0.197368	12.4342
6.90789	8.88158
0.921053	11.6447
8.94737	13.3553
2.69737	11.25
0.657895	4.86842
2.30263	12.1711
2.96053	3.81579
0.657895	9.53947
0.460526	2.82895
1.25	15.3947
0.789474	4.47368
9.47368	2.82895
18.0263	5.39474
0.131579	5.46053
0.592105	5.39474
1.57895	15.7895
4.73684	5.19737
1.71053	14.6053
1.84211	2.36842
1.97368	9.34211
0.526316	9.67105
1.51316	5.46053
1.05263	5.26316
0.460526	19.2763
3.48684	5.98684
5	9.27632
1.84211	2.96053
1.31579	11.8421
4.60526	7.69737
5.52632	7.89474
1.18421	22.1053
3.02632	3.94737
4.40789	7.96053
2.5	6.31579
0.789474	7.63158
0.263158	11.5132
1.84211	4.86842
1.97368	17.0395
0.328947	6.44737
0.526316	3.88158
1.51316	1.77632
0.263158	0.723684
5.13158	4.60526
5.13158	5.52632
2.63158	6.57895
1.84211	1.25
0.986842	1.51316
0.657895	1.97368
3.35526	7.10526
2.43421	26.9737
0.328947	2.82895
4.93421	4.34211
0.394737	9.01316
0.263158	6.57895
2.30263	5.52632
4.67105	4.73684
0.986842	9.93421
1.44737	7.36842
1.31579	7.5
0.526316	3.55263
1.44737	1.90789
0.921053	4.53947
81.1842	17.4342
2.36842	9.80263
0.921053	6.84211
0.526316	10.7237
1.18421	3.15789
2.96053	1.97368
0.460526	4.40789
2.17105	0.789474
11.9737	4.14474
12.4342	0.592105
0.723684	1.77632
0.460526	2.43421
0.986842	1.05263
1.64474	2.23684
2.69737	1.38158
1.90789	4.53947
0.460526	4.86842
0.855263	0.723684
0.131579	5.98684
1.11842	5.59211
0.197368	4.07895
13.4868	7.43421
0.394737	9.40789
4.47368	1.25
11.25	2.96053
16.9737	11.0526
0.657895	4.40789
2.56579	5.59211
0.526316	4.80263
2.69737	7.89474
3.55263	2.89474
1.38158	2.63158
13.75	2.89474
1.18421	5.59211
4.73684	2.76316
3.22368	1.38158
7.5	6.51316
0.657895	1.71053
0.328947	1.38158
35.1974	1.05263
1.51316	13.0921
0.197368	7.03947
7.03947	0.328947
9.86842	4.86842
8.02632	6.71053
0.394737	10.1316
0.263158	1.64474
0.394737	7.56579
4.53947	19.8026
15.1316	15.9211
4.60526	26.5789
4.14474	28.8158
13.6184	4.73684
7.36842	7.5
3.88158	4.07895
0.394737	5.39474
0.789474	15.3947
24.6053	3.61842
4.07895	7.17105
3.88158	2.96053
1.57895	15.2632
9.14474	0.328947
1.64474	8.42105
15.1974	2.36842
1.25	21.8421
0.921053	1.38158
1.84211	5.39474
0.263158	7.56579
1.97368	4.34211
1.25	7.03947
5	5.32895
0.131579	1.44737
5.98684	2.5
4.14474	1.05263
8.94737	3.02632
4.14474	12.9605
9.34211	6.05263
4.07895	20.7237
11.9079	5.46053
3.68421	1.51316
2.17105	2.56579
3.68421	8.61842
0.394737	2.10526
0.723684	3.28947
3.68421	5.39474
0.723684	6.44737
5.78947	7.82895
1.97368	12.4342
0.986842	2.10526
0.263158	10.6579
3.48684	1.64474
4.21053	9.60526
1.25	4.73684
0.592105	7.17105
1.57895	6.11842
0.592105	6.84211
0.394737	8.94737
2.30263	2.69737
3.15789	6.18421
1.31579	22.5
1.05263	5.98684
1.31579	2.17105
6.31579	2.10526
0.460526	2.23684
0.460526	13.4211
3.68421	9.01316
0.789474	3.81579
7.43421	16.1184
0.328947	6.90789
1.31579	3.28947
5.65789	1.71053
4.53947	0.986842
0.394737	12.3026
11.3158	9.21053
0.328947	7.63158
5.19737	4.60526
0.460526	4.21053
2.43421	6.71053
0.526316	17.9605
0.328947	39.0132
0.131579	2.82895
0.921053	8.28947
5.98684	1.84211
0.592105	2.56579
11.3158	11.4474
14.0789	6.51316
1.05263	14.2763
0.328947	0.657895
1.31579	2.23684
13.2895	10.4605
12.3684	14.2763
0.197368	3.94737
4.47368	3.81579
0.197368	3.35526
2.43421	11.8421
5.52632	1.05263
2.76316	8.55263
6.11842	13.9474
0.789474	8.22368
3.15789	23.1579
0.394737	7.82895
1.38158	6.97368
4.27632	7.56579
0.394737	8.81579
2.10526	1.18421
2.23684	9.80263
0.526316	1.77632
2.69737	7.89474
0.592105	3.75
0.855263	1.25
2.03947	15
20.9211	21.9737
0.460526	10.1974
0.592105	4.01316
1.05263	3.02632
0.460526	6.97368
0.855263	3.75
1.77632	3.94737
0.657895	1.97368
0.789474	6.44737
2.43421	9.14474
4.21053	13.0263
38.3553	19.8026
1.57895	22.2368
1.57895	4.27632
27.2368	3.42105
0.855263	5.26316
20.5263	5.46053
0.131579	15.5263
2.23684	3.22368
7.5	15.3289
0.592105	22.3026
0.460526	6.11842
5.06579	17.1053
0.197368	3.42105
4.40789	35.7895
9.86842	3.35526
1.97368	4.34211
6.77632	2.5
1.05263	3.75
1.51316	14.6053
1.44737	1.11842
10.5921	2.17105
0.592105	5.13158
0.526316	37.1711
0.131579	1.71053
2.23684	0.986842
0.460526	5.59211
17.3026	3.94737
1.57895	5.26316
6.11842	4.86842
2.17105	7.82895
2.43421	10.1974
2.89474	18.4211
0.460526	6.18421
1.31579	2.43421
18.8816	9.40789
23.8816	8.88158
2.17105	1.18421
4.80263	10.4605
1.44737	2.30263
0.394737	12.5658
0.328947	1.64474
2.30263	1.90789
1.77632	2.76316
2.03947	9.01316
3.68421	12.3026
0.394737	7.03947
1.64474	6.77632
1.18421	4.60526
4.80263	17.4342
2.30263	5.65789
10.3947	16.9737
1.44737	7.03947
5	4.34211
1.57895	3.94737
0.197368	4.47368
0.460526	3.35526
0.657895	20.9868
7.23684	9.21053
0.986842	7.30263
2.30263	11.3158
0.526316	1.38158
3.42105	6.71053
1.11842	2.10526
1.25	2.03947
2.82895	10.7237
0.394737	17.6974
4.93421	7.03947
0.460526	31.0526
3.28947	27.0395
1.31579	15
10.2632	2.56579
0.328947	5.39474
0.592105	8.68421
2.10526	14.6711
11.7105	7.17105
4.67105	19.6053
0.197368	5.65789
12.0395	2.10526
0.394737	5.52632
9.67105	3.68421
0.328947	9.80263
5.78947	3.75
4.86842	13.9474
2.17105	18.9474
1.18421	15
2.89474	9.67105
34.8684	4.01316
6.25	1.71053
1.25	2.76316
1.05263	2.96053
5.72368	5.59211
0.197368	13.9474
0.657895	3.55263
1.05263	12.7632
26.8421	4.27632
4.07895	10.1974
0.526316	7.17105
0.328947	2.03947
2.82895	8.48684
5.59211	7.69737
2.36842	5.65789
1.97368	15.5921
2.43421	2.17105
0.328947	25.2632
0.921053	6.11842
7.63158	3.35526
0.855263	18.8158
2.5	10.8553
0.197368	16.3816
24.8684	48.2895
0.328947	5.19737
10.8553	2.10526
3.75	10.8553
3.55263	1.44737
2.5	9.21053
1.57895	7.82895
7.43421	0.460526
0.723684	0.986842
1.05263	16.6447
0.263158	3.35526
0.592105	2.76316
0.460526	2.17105
0.328947	4.01316
0.263158	6.84211
0.328947	5.26316
1.71053	8.88158
1.05263	8.88158
0.263158	8.94737
0.131579	8.68421
0.328947	5.65789
0.263158	10.6579
0.723684	2.56579
0.328947	28.6184
0.855263	0.986842
1.71053	6.84211
4.47368	0.460526
0.131579	10.7895
5.92105	3.81579
1.25	5.46053
1.57895	10.1316
1.77632	5
0.986842	1.97368
13.2237	11.7105
1.11842	3.68421
5.52632	2.56579
0.263158	2.30263
4.86842	2.17105
2.43421	8.68421
0.986842	5.98684
8.22368	10.9211
1.84211	4.34211
10.2632	2.56579
0.526316	10.5263
1.44737	7.43421
16.9737	5.32895
6.71053	27.6316
1.57895	4.01316
2.69737	21.25
2.03947	12.7632
12.6974	10.0658
5.39474	12.6974
0.197368	5.92105
2.36842	16.6447
5.06579	15.9211
1.51316	2.63158
0.263158	10.1316
1.51316	10.3289
1.11842	7.89474
0.460526	15.8553
0.789474	4.67105
0.197368	2.43421
4.80263	15.3947
0.263158	10.5921
3.42105	2.56579
0.394737	12.6316
2.82895	6.77632
5.78947	2.69737
0.723684	2.63158
2.82895	3.09211
0.131579	2.69737
0.592105	7.63158
2.56579	2.03947
0.855263	3.61842
0.263158	10.7895
1.84211	11.25
2.56579	22.1711
1.77632	3.75
12.4342	2.43421
0.328947	2.23684
3.09211	10.5921
12.7632	10.1316
1.44737	2.56579
27.6974	4.40789
5.26316	23.0921
0.789474	4.53947
11.3816	4.60526
2.43421	36.25
2.43421	7.69737
2.30263	2.36842
14.4737	5.85526
0.460526	2.69737
1.31579	4.27632
0.921053	11.9079
2.76316	2.63158
0.657895	28.0263
14.4079	25.3947
10.9211	11.25
0.263158	3.94737
3.28947	16.7763
2.30263	1.11842
0.328947	2.63158
3.22368	8.35526
12.8947	2.96053
0.592105	5.52632
3.75	17.2368
5.65789	4.14474
1.38158	6.71053
1.18421	20.3289
0.657895	2.89474
0.131579	7.56579
0.921053	1.18421
0.131579	3.75
5.72368	5.52632
0.197368	16.9079
8.09211	0.394737
10.8553	30.5921
6.57895	2.96053
0.197368	3.02632
2.30263	16.1842
2.43421	7.43421
1.44737	10.1974
0.855263	12.2368
0.131579	2.23684
19.8026	0.986842
2.36842	15
1.44737	19.0132
0.263158	1.38158
1.97368	0.657895
1.84211	9.93421
0.657895	3.68421
19.5395	21.25
0.789474	1.25
0.263158	1.31579
0.789474	1.38158
0.197368	50.7895
2.89474	9.34211
0.394737	16.3158
8.81579	5.39474
3.55263	3.88158
6.51316	12.8289
3.02632	9.07895
2.23684	3.35526
5.85526	25.3947
1.11842	11.1842
1.11842	6.97368
2.5	5.13158
7.89474	2.23684
12.8289	4.34211
8.02632	2.36842
0.526316	9.27632
3.48684	4.14474
6.11842	13.2895
11.1842	2.43421
1.64474	5.72368
0.789474	2.56579
12.1711	0.197368
4.73684	7.43421
4.73684	17.3684
0.526316	2.10526
12.2368	1.18421
0.328947	1.25
0.131579	5.26316
1.84211	3.28947
0.723684	7.96053
0.197368	1.90789
6.25	4.80263
0.263158	3.68421
0.394737	19.4737
1.97368	7.23684
0.197368	3.28947
7.36842	4.07895
0.263158	5.46053
3.61842	3.48684
2.82895	7.56579
6.18421	17.2368
0.328947	1.84211
0.921053	1.31579
6.51316	2.10526
2.56579	6.25
0.657895	0.592105
2.5	6.57895
5.26316	4.80263
2.82895	4.40789
0.328947	17.9605
3.22368	3.55263
8.22368	2.56579
1.11842	1.38158
1.44737	7.03947
4.07895	6.71053
0.855263	4.27632
3.68421	1.71053
0.328947	3.81579
0.197368	3.35526
0.723684	13.9474
0.263158	6.25
3.22368	0.657895
17.5658	3.61842
0.263158	3.28947
2.30263	3.55263
2.69737	11.6447
1.18421	13.6184
1.90789	9.86842
0.789474	16.7105
3.55263	5.98684
3.94737	9.34211
0.921053	13.2895
15	2.36842
0.592105	2.17105
10.4605	8.61842
0.592105	2.56579
1.97368	6.51316
1.38158	1.51316
4.40789	5
1.38158	5.65789
2.17105	3.42105
0.526316	0.263158
0.460526	5.85526
2.56579	4.47368
0.460526	2.10526
7.23684	1.25
0.723684	2.96053
0.460526	1.51316
1.44737	10.1974
0.328947	6.97368
1.38158	4.34211
0.723684	6.31579
7.03947	13.3553
6.71053	11.9079
12.4342	25.9211
0.986842	8.88158
7.63158	6.84211
32.5658	2.03947
1.84211	1.71053
5.19737	8.55263
2.36842	2.96053
1.18421	2.82895
5.92105	5.52632
0.263158	6.31579
0.855263	4.67105
1.25	8.22368
1.18421	8.94737
0.263158	1.38158
0.197368	16.1842
1.90789	17.8289
3.88158	9.73684
0.131579	16.7763
1.84211	1.31579
2.89474	12.3026
0.263158	12.2368
2.03947	6.38158
3.75	6.18421
0.263158	10.6579
1.84211	5.32895
7.30263	2.17105
0.263158	7.43421
1.25	4.01316
8.94737	17.1711
2.23684	10.6579
0.921053	2.30263
0.657895	2.76316
3.02632	4.80263
1.11842	3.81579
0.394737	15
2.5	23.0263
1.05263	18.0921
0.789474	5.19737
0.328947	2.89474
1.05263	1.84211
9.34211	9.01316
0.921053	12.4342
2.03947	26.1184
0.855263	6.84211
5.78947	16.1842
0.657895	4.80263
0.131579	7.69737
0.855263	10.6579
1.90789	8.55263
14.5395	10.0658
0.328947	14.9342
5.26316	3.02632
2.69737	3.68421
1.57895	11.6447
1.77632	5.13158
0.592105	0.657895
0.197368	4.67105
4.07895	5.98684
4.60526	2.03947
1.51316	7.23684
0.855263	0.921053
4.67105	4.80263
13.3553	21.3816
0.460526	2.43421
1.84211	4.93421
1.84211	7.23684
0.526316	1.18421
3.09211	23.4211
3.81579	0.921053
3.75	20.2632
3.81579	10.0658
3.88158	4.60526
0.131579	21.7763
1.31579	2.89474
6.38158	2.56579
0.263158	4.27632
1.05263	7.03947
4.86842	16.4474
1.51316	21.3816
7.76316	5.78947
2.5	3.75
2.03947	3.09211
0.855263	9.01316
0.263158	2.63158
2.23684	8.22368
0.263158	4.47368
8.42105	13.8816
7.69737	2.63158
2.56579	1.05263
11.6447	17.8289
1.25	11.6447
2.43421	1.31579
27.9605	8.28947
5.19737	6.57895
1.31579	6.77632
2.36842	28.9474
2.36842	9.27632
7.17105	11.4474
4.14474	0.986842
4.93421	3.81579
1.64474	2.82895
2.10526	4.14474
1.57895	9.80263
3.42105	8.02632
5.85526	4.86842
6.31579	19.1447
3.15789	20.9211
0.657895	0.263158
1.38158	1.51316
1.90789	5.52632
1.11842	2.82895
0.592105	2.03947
1.51316	10.5263
1.57895	3.15789
1.18421	10.3289
0.460526	1.90789
6.11842	23.8158
1.31579	9.93421
0.921053	4.73684
11.4474	22.6974
0.789474	2.03947
0.592105	31.3816
1.51316	3.42105
0.131579	5.06579
2.10526	14.0789
0.263158	0.394737
11.3816	4.34211
1.11842	1.71053
0.789474	9.86842
1.11842	1.25
0.197368	19.6711
1.97368	1.84211
5.26316	7.56579
3.42105	6.97368
0.197368	9.73684
2.82895	2.76316
1.57895	5.72368
1.77632	7.96053
1.11842	20.9868
4.14474	9.53947
5.72368	15.9211
9.53947	5.46053
0.460526	2.82895
1.31579	0.921053
0.592105	8.02632
10.7895	1.05263
0.263158	8.88158
1.57895	5.32895
9.01316	13.0921
1.77632	5.78947
0.460526	3.09211
0.789474	5.13158
33.4868	2.43421
1.31579	3.68421
1.44737	5.06579
1.25	0.789474
2.63158	0.328947
5.59211	5.78947
0.986842	1.71053
0.723684	5.13158
4.67105	3.61842
2.03947	5.32895
5.26316	2.56579
3.02632	10.8553
0.197368	6.05263
3.02632	9.86842
7.17105	1.71053
8.48684	0.592105
1.57895	3.61842
1.44737	26.7105
0.197368	5.32895
0.723684	19.6053
1.05263	13.2237
1.18421	5.72368
9.14474	1.31579
5.72368	1.51316
9.73684	30.3947
7.89474	16.6447
8.09211	1.38158
0.789474	1.97368
11.8421	2.63158
2.76316	10.3947
11.5132	9.14474
0.526316	3.55263
0.723684	1.71053
0.131579	7.89474
0.789474	2.43421
0.460526	6.11842
0.789474	19.6053
0.197368	4.80263
1.18421	2.69737
13.0921	7.30263
1.57895	6.11842
2.03947	6.90789
2.36842	8.61842
1.77632	1.71053
0.526316	9.86842
0.394737	13.4211
4.14474	7.23684
5.46053	4.67105
0.197368	10
3.09211	23.0263
0.394737	1.64474
2.69737	2.23684
0.394737	7.10526
11.4474	12.3026
21.1842	9.86842
0.328947	1.11842
1.97368	17.7632
5.06579	8.02632
0.526316	2.5
0.197368	2.30263
1.97368	7.36842
14.7368	4.73684
0.131579	3.81579
0.263158	15.3289
0.394737	6.05263
0.657895	2.56579
7.76316	43.2237
0.197368	6.97368
0.197368	2.30263
12.5658	4.53947
6.25	23.4868
2.5	2.03947
1.51316	8.22368
0.921053	7.56579
1.31579	5.78947
5.72368	7.5
2.76316	0.460526
9.40789	5.26316
2.36842	0.526316
0.723684	6.25
3.75	4.53947
6.25	4.73684
5.32895	1.44737
5	4.01316
5.13158	13.3553
23.5526	5.72368
1.51316	0.460526
0.789474	10.1974
3.55263	4.86842
1.71053	2.96053
4.40789	6.25
5.85526	38.4868
0.460526	2.17105
0.789474	10.1316
14.9342	12.7632
1.11842	16.8421
19.0789	9.21053
0.197368	2.82895
20.2632	5.65789
2.89474	5.92105
5.13158	21.6447
1.11842	4.53947
0.328947	37.3684
1.71053	23.4868
2.43421	16.9737
3.61842	1.90789
26.9079	22.6974
2.23684	1.18421
6.64474	9.47368
17.6974	5.13158
12.9605	4.80263
0.328947	2.03947
2.76316	6.77632
0.921053	3.68421
0.131579	2.43421
1.11842	4.53947
0.394737	15.5263
1.97368	3.15789
2.03947	7.89474
0.789474	13.4868
1.71053	2.17105
1.44737	6.44737
2.82895	0.921053
0.328947	1.57895
3.88158	5.26316
0.526316	6.11842
1.64474	22.8947
0.263158	2.76316
9.60526	24.2105
6.44737	3.09211
1.57895	1.57895
0.197368	3.35526
7.43421	20.9211
0.197368	5.26316
0.131579	2.56579
8.09211	2.5
6.11842	4.07895
6.11842	2.5
10.6579	15
11.25	1.25
0.197368	9.21053
5.52632	1.64474
2.96053	1.05263
1.71053	7.63158
2.63158	11.7105
4.27632	15.9211
3.94737	2.10526
2.82895	2.43421
0.394737	19.8684
0.394737	6.31579
1.05263	9.40789
4.07895	1.05263
0.855263	2.36842
0.131579	7.30263
5.19737	14.6711
8.35526	3.88158
0.263158	7.96053
0.263158	5.39474
1.18421	1.64474
0.197368	3.28947
0.394737	6.77632
0.657895	2.17105
1.71053	25.7895
13.8816	2.96053
1.71053	10.7895
1.90789	4.01316
0.592105	14.4737
11.1184	3.35526
6.11842	0.789474
0.131579	1.51316
15.3947	5.46053
0.263158	1.97368
2.30263	5.39474
0.328947	8.28947
5.59211	2.5
13.3553	0.855263
0.328947	7.23684
0.723684	6.57895
2.63158	7.63158
1.77632	4.27632
0.592105	4.47368
2.10526	17.8947
1.38158	6.77632
0.986842	8.09211
0.394737	6.38158
5.32895	0.197368
4.01316	9.21053
3.88158	9.60526
0.657895	5.85526
3.09211	11.9737
6.44737	1.38158
0.328947	9.14474
2.69737	4.93421
0.723684	5.46053
0.986842	4.93421
0.789474	3.61842
4.07895	12.7632
2.63158	7.56579
2.96053	2.17105
0.526316	11.5789
37.4342	4.47368
0.197368	22.3026
0.197368	4.67105
0.723684	11.1184
0.526316	3.75
0.526316	8.09211
1.71053	6.11842
7.23684	14.0132
2.23684	4.53947
4.93421	10.5921
2.56579	2.76316
12.4342	3.48684
2.96053	1.05263
3.09211	8.55263
3.28947	1.44737
6.11842	10.3947
1.57895	10.3289
1.11842	1.90789
0.526316	38.4211
0.789474	2.89474
1.57895	12.9605
1.31579	15.3289
6.44737	4.07895
3.28947	5.06579
12.5658	12.1711
0.328947	5
0.855263	8.02632
3.55263	5.59211
4.40789	4.01316
1.25	7.56579
0.263158	2.63158
0.789474	10.7237
1.64474	2.5
9.40789	13.4211
1.05263	12.5
1.97368	2.89474
0.855263	4.07895
0.460526	2.10526
0.197368	2.30263
0.131579	2.69737
0.986842	9.86842
4.27632	4.27632
0.131579	2.43421
0.921053	33.2895
8.55263	5.39474
13.3553	22.8947
2.10526	13.2895
0.921053	10
1.18421	5.26316
7.63158	7.69737
3.02632	1.97368
12.6974	6.25
3.22368	1.44737
0.723684	10.5921
22.2368	4.86842
1.31579	17.3684
7.17105	8.81579
15.3947	8.35526
0.986842	4.53947
3.55263	4.21053
0.723684	0.921053
0.197368	8.55263
1.38158	3.22368
1.90789	6.90789
3.61842	12.1053
2.43421	1.77632
11.25	1.77632
1.71053	12.1053
1.25	6.05263
0.526316	4.14474
0.986842	3.02632
1.18421	6.25
1.77632	10.6579
3.94737	2.76316
0.723684	7.69737
2.43421	9.73684
27.7632	6.77632
0.986842	3.35526
1.71053	6.05263
4.21053	13.3553
2.5	3.61842
4.93421	3.09211
1.64474	6.44737
6.18421	1.97368
0.460526	19.6711
10.3947	1.38158
12.6316	9.14474
0.723684	13.9474
1.71053	17.6316
6.31579	0.986842
0.197368	5.78947
0.921053	5.26316
2.96053	3.88158
0.131579	8.09211
0.789474	1.44737
1.38158	6.77632
0.855263	4.07895
6.84211	3.15789
1.51316	2.36842
0.131579	7.89474
9.34211	2.89474
2.10526	7.10526
5.85526	9.40789
0.657895	13.9474
11.1184	5.65789
0.394737	3.09211
2.30263	6.57895
0.592105	16.8421
4.40789	4.27632
0.131579	2.5
12.6974	2.17105
0.460526	6.38158
1.57895	3.28947
2.5	3.55263
0.131579	8.09211
3.09211	2.43421
2.30263	2.03947
0.328947	6.71053
11.1184	2.10526
0.197368	1.71053
0.460526	8.35526
0.394737	7.36842
0.855263	0.592105
12.5658	2.69737
0.263158	5.32895
0.723684	42.8947
0.131579	2.63158
3.48684	7.23684
0.460526	8.61842
15.4605	2.5
1.05263	22.5658
0.263158	4.73684
8.94737	3.61842
0.460526	5.46053
0.460526	1.71053
0.592105	6.11842
1.11842	18.4868
1.57895	4.21053
10.3289	17.2368
0.394737	11.3158
6.90789	14.0132
0.657895	4.21053
4.86842	4.14474
0.592105	4.14474
1.51316	9.47368
0.921053	10.8553
0.657895	2.03947
5.46053	2.76316
6.18421	4.80263
4.07895	12.1711
0.263158	15.8553
0.789474	1.18421
0.131579	3.55263
0.197368	1.05263
0.921053	6.97368
1.11842	0.855263
5.72368	1.31579
1.05263	3.48684
1.71053	8.02632
0.592105	10.6579
52.9605	2.76316
4.34211	17.5658
3.68421	7.76316
0.657895	2.17105
10.0658	9.40789
3.61842	12.3026
3.55263	4.14474
1.44737	4.67105
0.789474	4.93421
0.263158	5
0.394737	5.85526
2.5	2.10526
4.86842	1.31579
7.96053	13.2237
1.18421	17.4342
0.789474	4.53947
14.6711	15.2632
0.131579	9.21053
3.15789	4.60526
0.921053	21.8421
0.328947	7.36842
0.328947	8.15789
0.328947	2.69737
3.94737	8.02632
0.789474	4.40789
1.71053	3.42105
0.592105	14.2105
11.6447	10.1974
3.68421	1.38158
4.60526	7.03947
2.82895	4.67105
10.8553	11.5789
2.30263	1.25
7.10526	5.72368
0.263158	4.01316
5	7.43421
11.5132	6.05263
1.31579	9.07895
2.30263	11.8421
0.460526	1.18421
12.6316	9.07895
0.723684	6.71053
15.1974	5.46053
0.328947	17.8289
24.4079	3.48684
0.394737	4.40789
2.36842	8.55263
0.723684	1.25
0.592105	1.84211
2.30263	3.28947
6.18421	17.2368
5.59211	5.92105
2.76316	3.61842
2.96053	0.723684
10.1316	2.76316
1.44737	2.56579
2.36842	2.89474
2.43421	2.69737
1.90789	6.71053
0.460526	3.88158
0.328947	5.13158
16.0526	12.1711
0.592105	4.27632
17.1711	5.85526
4.34211	4.40789
3.48684	10.1974
3.35526	11.9079
7.56579	9.40789
2.23684	18.2237
0.986842	11.9079
0.986842	20.0658
0.197368	7.17105
0.197368	2.56579
14.2763	13.2237
0.263158	6.25
0.197368	20.0658
0.723684	5.65789
1.38158	6.25
1.57895	2.03947
0.460526	10.9868
0.328947	1.71053
2.69737	7.96053
16.9737	5.32895
1.25	36.1842
0.394737	11.9079
1.51316	11.7105
2.36842	5.19737
0.328947	3.02632
0.263158	9.14474
0.197368	5.06579
52.3684	2.96053
1.44737	26.5789
2.69737	8.48684
1.44737	3.81579
1.51316	0.657895
2.63158	7.10526
2.63158	15.8553
0.657895	12.0395
1.90789	0.789474
0.197368	13.0921
6.71053	3.75
4.53947	39.8026
0.789474	2.69737
1.57895	1.11842
1.51316	5.39474
0.592105	12.6316
2.89474	7.82895
2.96053	5.92105
11.25	5.59211
1.51316	1.51316
3.42105	2.82895
4.14474	6.57895
6.38158	0.986842
3.75	2.10526
0.197368	5
3.15789	6.25
1.31579	17.6974
4.80263	2.96053
0.460526	1.51316
2.56579	7.82895
0.328947	4.27632
4.34211	6.57895
0.263158	6.25
3.81579	2.30263
0.197368	3.02632
0.197368	7.96053
5.19737	10.5921
0.131579	9.01316
0.131579	7.30263
4.27632	2.76316
1.38158	7.76316
0.526316	3.61842
1.05263	1.90789
0.723684	11.5132
0.460526	3.35526
3.15789	4.53947
4.07895	9.67105
5.39474	12.6316
18.6184	3.15789
11.5132	3.94737
5.52632	6.71053
6.97368	33.8816
18.4868	6.64474
4.86842	17.5
2.10526	6.57895
3.55263	3.09211
19.5395	0.657895
10.9868	13.75
8.55263	3.81579
1.11842	7.63158
1.31579	3.22368
7.30263	0.789474
0.263158	16.7763
1.71053	4.60526
0.855263	0.723684
0.197368	18.6184
1.05263	3.94737
1.51316	11.3158
0.131579	7.03947
23.4868	2.30263
10.1316	26.4474
25.3289	2.23684
0.328947	3.09211
3.02632	2.23684
1.05263	31.25
3.68421	3.28947
0.328947	0.526316
0.460526	11.25
3.42105	2.82895
0.328947	3.68421
3.94737	4.40789
0.131579	6.57895
0.789474	5.32895
0.328947	3.28947
1.38158	2.43421
0.855263	2.5
3.02632	5.72368
5.32895	3.42105
3.09211	5.39474
4.27632	2.17105
1.90789	1.97368
1.11842	3.94737
6.18421	1.57895
0.131579	11.3816
0.328947	1.90789
15.1974	27.6974
3.48684	1.38158
0.197368	32.1053
37.9605	3.94737
0.394737	4.80263
2.69737	6.31579
8.55263	3.68421
1.51316	6.25
0.197368	8.15789
32.9605	6.90789
0.131579	14.0789
6.11842	23.5526
1.84211	11.4474
1.25	18.75
5.39474	4.73684
8.75	10.7237
0.657895	3.94737
1.18421	6.18421
6.44737	3.02632
0.921053	3.02632
1.31579	7.96053
5.72368	3.28947
1.31579	4.40789
3.35526	5.52632
1.90789	4.21053
2.03947	2.30263
1.31579	8.94737
0.723684	2.17105
10.8553	6.31579
9.80263	14.0789
1.11842	0.986842
1.57895	5.52632
0.657895	3.55263
0.723684	2.23684
1.64474	7.30263
0.328947	14.3421
0.328947	8.42105
6.25	8.22368
1.18421	6.57895
54.9342	8.81579
2.76316	9.14474
2.89474	6.97368
3.75	12.8289
0.657895	17.9605
4.34211	10
0.526316	6.84211
1.18421	3.42105
5.19737	2.30263
0.921053	2.23684
8.75	14.3421
13.0921	14.6711
0.197368	6.11842
0.328947	6.05263
11.7763	1.90789
32.8289	13.9474
0.723684	14.9342
1.18421	6.51316
2.43421	19.1447
8.15789	1.25
4.73684	11.7105
8.48684	2.96053
0.460526	4.27632
0.986842	9.47368
3.35526	4.86842
0.723684	4.14474
1.77632	15.5921
6.18421	11.1184
2.63158	7.5
0.460526	13.4868
16.0526	8.48684
4.73684	5.06579
10.2632	2.89474
0.328947	4.47368
1.38158	2.30263
5.65789	9.47368
1.64474	1.31579
3.09211	3.15789
0.986842	4.86842
0.855263	3.88158
1.77632	5.65789
1.05263	26.9737
4.14474	4.27632
4.67105	8.09211
1.71053	6.44737
15.8553	6.51316
21.3158	9.73684
2.43421	10.4605
0.328947	10.5263
0.131579	2.63158
6.90789	4.27632
0.526316	1.64474
44.6711	6.77632
1.77632	6.18421
3.75	0.131579
0.460526	0.921053
0.855263	6.51316
0.131579	5.32895
0.131579	8.15789
3.42105	5.13158
4.34211	7.82895
10.3289	2.17105
1.71053	4.34211
0.394737	7.76316
6.11842	6.11842
0.394737	1.71053
0.394737	19.4737
1.11842	13.2237
0.394737	3.68421
7.89474	11.8421
5.46053	8.02632
1.57895	0.921053
2.69737	5.65789
0.197368	4.07895
0.197368	1.97368
1.51316	9.86842
0.986842	7.56579
5.19737	11.3158
3.81579	11.9079
3.02632	7.30263
5.78947	16.9737
6.44737	7.82895
0.921053	0.263158
0.723684	31.5132
1.51316	2.63158
0.328947	6.44737
2.17105	5.39474
5.52632	5
1.71053	3.68421
0.657895	3.28947
3.75	12.5
1.25	3.68421
9.80263	16.7105
0.789474	13.6842
1.97368	5.98684
10.0658	36.25
5.46053	4.47368
5.26316	15.7237
7.36842	11.6447
0.723684	4.07895
4.53947	2.63158
1.90789	9.21053
6.51316	5.78947
1.31579	2.69737
0.526316	8.02632
1.18421	24.2105
8.22368	11.25
6.97368	3.48684
0.986842	10.7237
0.197368	6.25
4.27632	1.18421
8.81579	3.61842
8.81579	4.01316
0.131579	2.10526
0.131579	3.42105
1.71053	10.2632
2.17105	3.68421
1.11842	7.23684
0.855263	2.76316
0.197368	9.14474
13.4868	3.22368
3.42105	10.5921
4.14474	14.8684
1.18421	3.28947
1.18421	0.723684
3.75	1.11842
1.05263	3.81579
0.328947	6.05263
3.42105	4.53947
0.855263	4.27632
0.328947	8.81579
0.263158	1.71053
0.789474	5.19737
0.723684	7.30263
5.78947	7.96053
0.328947	2.76316
0.197368	2.30263
0.131579	2.03947
2.17105	2.17105
3.48684	22.4342
1.11842	25.0658
1.11842	5
12.1053	15.7237
2.03947	16.6447
1.05263	6.05263
4.67105	7.76316
1.97368	8.68421
2.76316	12.6974
0.263158	2.10526
9.60526	9.21053
8.61842	5.13158
0.723684	6.64474
4.21053	10.7895
1.77632	2.30263
1.57895	3.22368
2.89474	13.8158
10.7895	1.90789
0.197368	4.80263
12.4342	1.77632
0.460526	23.4868
23.4868	20.5263
4.67105	10.1974
0.855263	4.93421
4.40789	6.18421
6.90789	6.77632
2.56579	9.14474
0.394737	5.46053
4.01316	3.68421
9.53947	2.17105
1.64474	11.25
2.96053	0.855263
0.592105	1.18421
0.197368	1.84211
0.526316	4.07895
31.3816	0.592105
1.11842	5.19737
2.69737	1.77632
1.11842	10.4605
0.328947	3.55263
4.27632	2.36842
1.84211	4.53947
7.36842	2.69737
1.31579	7.56579
1.97368	1.31579
0.263158	6.57895
1.11842	20.8553
0.460526	2.36842
11.3816	15.6579
0.526316	7.30263
0.197368	6.77632
29.6053	10.7895
1.25	7.82895
7.43421	7.36842
0.197368	3.02632
1.84211	8.94737
1.05263	1.05263
10.5263	11.1842
2.43421	8.75
2.96053	3.15789
0.394737	7.10526
0.921053	5.98684
3.42105	10.1974
0.592105	9.93421
33.5526	10.7237
0.986842	2.76316
1.25	5.59211
0.855263	0.263158
2.69737	1.84211
8.81579	9.86842
2.96053	9.73684
2.43421	3.22368
2.82895	1.05263
0.328947	24.8026
7.96053	5.19737
0.460526	5.39474
0.131579	7.5
2.5	7.89474
1.57895	12.5
0.131579	6.38158
5.06579	14.5395
12.6316	3.02632
1.57895	12.5
1.71053	5.59211
0.197368	6.97368
2.17105	3.02632
5.32895	8.94737
0.723684	3.02632
1.38158	4.80263
1.90789	12.9605
1.90789	2.17105
2.23684	6.31579
0.197368	5.85526
7.63158	3.22368
5.13158	7.56579
4.21053	5.85526
6.44737	7.96053
0.131579	0.592105
0.197368	9.67105
2.03947	6.84211
3.15789	2.03947
0.197368	7.63158
0.986842	1.64474
0.197368	4.40789
10.7895	4.86842
1.31579	3.94737
3.61842	4.34211
1.11842	5.13158
0.263158	21.6447
0.131579	1.38158
0.263158	3.88158
2.76316	3.68421
2.30263	9.07895
0.657895	3.94737
4.14474	7.03947
0.197368	1.25
2.23684	6.97368
5.52632	0.592105
2.10526	3.55263
16.0526	3.68421
1.51316	10.8553
1.38158	4.53947
0.263158	1.05263
0.986842	0.526316
2.76316	2.96053
12.8947	0.328947
2.03947	4.53947
0.855263	18.1579
1.77632	4.07895
9.27632	14.5395
0.263158	6.05263
4.86842	3.02632
0.789474	3.42105
1.31579	13.9474
5.39474	11.7105
0.986842	1.64474
0.328947	1.38158
2.10526	3.22368
4.40789	1.05263
0.526316	2.96053
1.11842	6.18421
2.36842	5.32895
1.71053	5.52632
0.657895	9.60526
0.328947	2.17105
0.263158	0.921053
3.94737	7.56579
9.67105	6.64474
1.44737	11.9737
3.61842	3.22368
4.47368	4.27632
0.131579	18.0921
3.68421	5.26316
1.11842	4.07895
7.43421	3.02632
23.6184	3.35526
0.723684	11.3816
5.78947	10
6.71053	2.76316
1.44737	7.10526
1.51316	33.5526
0.526316	6.77632
0.131579	22.3026
0.263158	0.921053
0.657895	8.88158
2.30263	5.65789
0.592105	15.9868
0.723684	5.78947
0.460526	7.63158
1.90789	11.9079
1.77632	0.789474
0.723684	12.3026
2.69737	3.68421
0.328947	5
0.855263	7.89474
0.263158	0.657895
6.05263	11.3158
1.11842	5.52632
0.131579	0.855263
9.67105	1.44737
6.97368	9.93421
5.46053	7.96053
32.7632	20.9211
1.31579	10.5921
0.263158	6.38158
14.8026	2.30263
0.460526	10.1316
0.328947	0.328947
3.42105	8.75
0.460526	8.15789
0.197368	15.8553
4.53947	6.57895
1.05263	1.51316
2.17105	11.8421
0.592105	24.6711
0.394737	4.27632
16.0526	8.75
1.11842	2.63158
3.28947	3.61842
0.131579	3.02632
0.131579	1.64474
5.98684	52.5
10.7895	6.31579
0.460526	40.9868
0.986842	3.09211
15.8553	12.2368
1.11842	2.69737
1.18421	11.7105
14.9342	5.85526
0.328947	11.1184
3.09211	3.94737
7.89474	8.02632
1.11842	2.96053
7.17105	3.02632
2.5	12.5658
1.71053	10
1.11842	30.0658
0.460526	3.35526
0.197368	1.05263
4.80263	1.97368
1.31579	2.10526
7.76316	2.63158
12.8289	16.1842
1.11842	1.97368
0.592105	27.8289
3.09211	16.1184
0.328947	10.2632
0.526316	0.263158
0.263158	0.986842
1.25	3.75
2.30263	9.86842
0.328947	5.46053
1.11842	22.6974
1.97368	18.2895
9.73684	26.3158
0.197368	4.14474
10.3289	1.84211
0.328947	11.0526
0.197368	14.6053
1.90789	2.17105
1.25	6.18421
3.42105	0.328947
0.131579	19.5395
0.789474	5.26316
0.789474	1.77632
22.5	2.43421
0.131579	8.15789
3.35526	3.68421
0.855263	2.5
0.394737	3.28947
0.526316	5.32895
0.131579	5.06579
0.723684	21.6447
0.328947	16.9079
1.38158	2.63158
1.77632	14.8026
1.44737	14.2763
5.13158	13.2895
2.76316	2.76316
0.460526	0.263158
0.789474	8.94737
0.921053	8.22368
3.35526	10.1974
1.05263	10.5263
0.460526	6.71053
3.35526	6.38158
1.18421	1.97368
1.25	5.59211
1.64474	6.05263
6.71053	5.32895
0.855263	16.8421
0.460526	16.5132
1.05263	8.42105
3.48684	3.55263
1.71053	5.32895
1.64474	2.36842
8.75	5.98684
0.657895	6.05263
0.263158	1.31579
0.526316	5
6.84211	19.4737
1.38158	0.855263
4.47368	4.27632
9.53947	7.23684
4.27632	5.52632
46.3158	7.5
3.15789	1.57895
0.460526	10.4605
0.855263	10.9211
2.76316	0.657895
2.5	7.56579
0.197368	1.11842
2.43421	8.22368
12.6316	8.48684
27.8947	4.73684
5.39474	3.42105
7.56579	4.93421
1.90789	0.197368
3.48684	1.84211
14.4737	0.986842
0.460526	3.55263
1.11842	15.6579
20.8553	13.1579
1.18421	7.30263
5.72368	1.51316
0.263158	2.56579
0.526316	2.89474
6.18421	2.56579
1.64474	33.8816
0.921053	2.03947
1.64474	5
0.131579	17.8289
6.51316	6.18421
0.328947	3.35526
0.197368	3.68421
0.131579	10.7895
0.789474	1.97368
2.5	5.19737
0.855263	9.47368
0.197368	12.5658
9.07895	3.68421
1.18421	5
1.11842	3.88158
0.986842	2.23684
1.18421	6.38158
3.68421	11.9079
1.38158	8.75
0.131579	7.30263
0.328947	3.02632
0.328947	13.6842
0.855263	10.5921
0.394737	4.93421
6.38158	23.75
0.921053	0.986842
12.7632	7.30263
0.197368	7.76316
0.328947	5.98684
9.67105	9.67105
12.6974	11.0526
13.2237	10.9868
1.51316	13.0263
0.131579	24.9342
2.17105	2.43421
3.35526	0.657895
21.3158	10.9868
1.97368	3.48684
4.07895	10.2632
6.25	10.3289
17.8289	11.9737
12.4342	7.56579
0.657895	9.47368
2.69737	0.526316
0.394737	10.1974
7.63158	5.92105
0.197368	15.8553
23.0263	3.28947
13.6184	11.9737
0.855263	2.76316
2.63158	1.25
1.05263	12.3026
4.07895	9.27632
3.15789	6.51316
1.38158	8.15789
0.263158	1.31579
1.11842	6.84211
25.2632	5.19737
0.328947	8.88158
1.18421	7.43421
4.27632	1.71053
0.131579	4.21053
1.97368	3.88158
0.131579	10.5921
0.328947	17.1711
1.57895	4.27632
6.05263	13.6184
4.27632	5.19737
1.44737	3.55263
5.65789	1.38158
3.81579	2.10526
13.0921	8.48684
2.23684	7.43421
1.77632	3.42105
0.592105	3.15789
2.17105	10.0658
0.394737	2.43421
2.36842	3.42105
1.97368	1.64474
9.86842	1.31579
7.5	7.63158
8.15789	3.94737
3.35526	3.94737
5.59211	13.0921
0.263158	6.44737
4.93421	0.921053
1.05263	2.03947
1.64474	4.27632
16.3158	2.56579
1.44737	2.89474
0.263158	8.15789
0.789474	4.86842
0.789474	2.69737
0.328947	1.57895
6.64474	8.28947
1.64474	16.25
0.526316	5.19737
0.131579	27.3684
7.89474	12.7632
1.71053	15.9211
0.131579	4.80263
0.131579	8.02632
8.61842	5.52632
2.17105	6.05263
0.131579	2.10526
8.55263	5.65789
0.789474	2.63158
2.63158	24.2105
0.328947	14.2763
1.44737	5.06579
0.131579	33.4868
1.44737	1.77632
0.789474	5.13158
0.657895	4.01316
2.10526	3.75
1.51316	4.80263
4.93421	8.61842
7.36842	6.64474
21.3816	2.43421
2.43421	3.75
1.51316	4.67105
2.23684	4.86842
0.855263	6.57895
18.6184	2.43421
1.44737	2.10526
1.18421	3.28947
0.131579	9.47368
3.81579	2.63158
0.197368	4.21053
0.394737	23.8816
1.11842	13.6842
1.18421	1.71053
0.592105	7.63158
6.57895	6.25
0.526316	9.27632
1.44737	9.01316
1.25	2.36842
0.855263	7.23684
0.394737	27.1053
0.921053	8.61842
1.51316	14.4737
6.77632	12.4342
2.30263	6.11842
8.55263	12.2368
12.0395	5.26316
0.921053	7.69737
7.96053	15.5263
2.76316	7.23684
0.197368	10.9868
9.01316	8.22368
0.723684	5.46053
0.855263	5.78947
2.5	4.86842
0.131579	33.75
31.6447	3.02632
7.36842	8.35526
0.394737	11.7763
0.394737	7.56579
14.5395	0.986842
21.4474	1.38158
0.657895	6.77632
0.723684	2.03947
1.64474	0.986842
1.11842	0.657895
21.7763	9.93421
3.09211	1.25
0.921053	30.3947
1.44737	10.6579
9.27632	4.27632
0.460526	11.5132
38.9474	7.69737
3.42105	11.5789
0.197368	2.30263
7.96053	2.43421
3.88158	10.2632
1.71053	6.71053
2.10526	6.90789
1.90789	4.34211
5.52632	5.32895
0.789474	13.8816
0.526316	4.07895
11.6447	3.02632
0.328947	4.27632
1.90789	4.53947
2.30263	2.17105
1.18421	12.4342
2.30263	4.27632
1.11842	8.88158
2.36842	6.18421
9.27632	2.23684
1.05263	4.86842
12.6974	2.69737
2.17105	7.10526
0.986842	9.01316
1.97368	5.39474
2.56579	6.31579
0.197368	1.71053
0.592105	6.71053
0.657895	7.43421
2.5	2.63158
0.592105	31.3158
4.14474	4.40789
9.93421	4.14474
0.394737	3.02632
0.526316	6.25
1.31579	6.38158
14.5395	2.63158
0.526316	8.81579
0.197368	6.05263
1.84211	6.44737
2.36842	6.05263
3.55263	0.855263
7.23684	3.68421
0.986842	3.35526
1.57895	7.43421
[truncated: 26,313 more rows]

## Sheet: Figure 2F
Ve	Fre
-47.3021	0.124226
-46.3894	0.931694
-45.1785	3.22987
-44.91	4.7827
-46.4558	0.372678
-45.6483	1.55282
-46.6563	0.434791
-45.2268	3.04353
-46.4063	0.372678
-45.4751	1.86339
-45.0913	3.60255
-44.4234	7.76412
-45.5042	1.67705
-44.0159	13.3543
-45.251	2.54663
-44.4982	6.7082
-46.3614	0.931694
-45.5935	1.36649
-44.2746	8.94427
-46.9403	0.372678
-43.8283	14.5965
-43.6744	20.0004
-45.0225	3.16776
-45.9576	0.62113
-44.492	8.32314
-44.8319	4.09946
-47.4211	0.186339
-44.5435	6.64609
-45.4198	1.67705
-43.6425	20.9942
-45.1989	3.41621
-45.4295	2.11184
-44.2484	9.25483
-47.2234	0
-47.3537	0.062113
-45.7166	1.86339
-43.7764	14.9071
-44.5414	4.7827
-46.6071	0.559017
-46.3811	0.62113
-47.5694	0
-46.8038	0.186339
-44.5805	6.83243
-46.1656	0.869581
-44.2082	9.19272
-45.4419	2.73297
-46.4885	0.62113
-45.2066	2.17395
-45.418	3.04353
-48.9737	0
-46.3184	0.62113
-46.5019	0.496904
-45.7656	1.24226
-46.0636	0.931694
-44.197	9.5654
-43.6417	18.137
-47.2836	0.124226
-46.7641	0.559017
-45.6333	1.55282
-44.7495	4.7827
-45.267	1.80128
-45.8736	1.86339
-45.6242	1.9255
-47.2607	0
-47.6744	0.062113
-46.4651	0.496904
-45.7268	1.49071
-45.8111	0.993807
-46.4903	0.434791
-47.5936	0.062113
-45.0987	3.47833
-44.6067	5.09326
-45.8172	1.80128
-45.6726	1.24226
-44.6409	4.59636
-44.6766	5.52805
-45.9114	1.11803
-45.2573	2.91931
-44.6809	4.41002
-46.8598	0
-45.5233	2.54663
-46.1308	0.807468
-46.5122	0.372678
-45.4637	1.80128
-49.3999	0
-48.0414	0.062113
-45.7205	1.98761
-46.5856	0.372678
-46.2089	0.62113
-47.4848	0.124226
-45.6711	1.55282
-46.8751	0.248452
-44.6291	4.96904
-44.7396	5.21749
-45.3735	2.67086
-45.5647	1.73916
-46.0993	1.05592
-46.3672	0.62113
-45.1212	3.72678
-45.3046	2.29818
-46.8969	0.310565
-47.4925	0
-44.748	4.90692
-46.0843	0.496904
-48.9417	0
-46.2871	0.248452
-45.2907	2.29818
-48.0062	0
-44.8625	4.72058
-45.9716	0.993807
-45.4362	1.55282
-45.614	1.24226
-48.4223	0
-48.6605	0
-46.7377	0.559017
-45.731	1.49071
-46.0285	0.869581
-43.2912	80.6226
-45.3732	2.36029
-46.2091	0.869581
-46.457	0.496904
-45.8786	1.18015
-45.0341	2.91931
-46.2425	0.496904
-47.7226	0.062113
-45.5148	2.11184
-44.0481	11.7393
-43.9823	12.3605
-45.9434	0.745356
-46.0165	0.496904
-46.2558	0.931694
-45.5809	1.55282
-45.2386	2.67086
-47.7258	0.062113
-45.5119	1.98761
-46.1975	0.434791
-45.9265	0.807468
-47.1115	0.124226
-46.1294	1.05592
-46.6059	0.248452
-43.8964	13.3543
-46.8982	0.434791
-44.5882	4.22368
-44.1028	11.3667
-43.7375	17.2053
-48.3553	0
-46.0629	0.62113
-45.2234	2.48452
-46.5349	0.496904
-49.5425	0
-47.5393	0.124226
-45.2623	2.79508
-48.9875	0
-44.9246	3.54044
-45.8007	1.49071
-43.9822	13.6649
-45.541	1.11803
-44.787	4.72058
-45.0305	3.54044
-44.4801	7.45356
-46.1336	0.62113
-47.1081	0.310565
-43.3266	35.4665
-45.3129	1.61494
-47.1686	0.062113
-47.1207	0.248452
-48.0544	0.062113
-44.4957	7.01876
-44.2295	9.68962
-44.2713	8.07468
-48.3693	0
-46.7289	0.434791
-46.8609	0.248452
-46.5086	0.434791
-44.955	4.53425
-43.9142	14.845
-47.3855	0.124226
-44.8026	4.90692
-44.763	4.09946
-43.9472	13.6027
-47.1919	0.062113
-44.2932	7.51567
-45.1305	3.851
-46.6142	0.434791
-46.2225	0.807468
-43.5019	24.0998
-44.8144	4.28579
-44.9697	3.72678
-45.4468	1.80128
-47.975	0
-44.2752	9.00638
-45.7036	1.55282
-43.8403	15.0934
-45.8473	1.24226
-46.159	0.869581
-47.8581	0
-48.3871	0
-45.6475	1.80128
-47.1836	0.248452
-45.5191	1.9255
-45.8743	1.36649
-44.678	5.09326
-47.6102	0.062113
-47.1473	0.186339
-44.8211	5.90073
-44.8678	4.28579
-44.3145	9.25483
-44.9767	4.03734
-44.2327	9.44117
-45.028	4.16157
-44.2336	11.9257
-44.9519	3.72678
-45.5344	2.23607
-44.943	3.78889
-46.8882	0.434791
-47.6809	0
-46.3802	0.683243
-44.991	3.60255
-46.4093	0.683243
-44.7982	5.77651
-45.3833	1.9255
-46.4878	0.993807
-47.0433	0.248452
-45.1443	3.54044
-44.7947	4.16157
-45.7015	1.24226
-46.8247	0.559017
-45.5959	1.49071
-46.5361	0.62113
-46.4664	0.62113
-45.2106	2.23607
-45.1445	3.22987
-45.724	1.30437
-45.8577	1.18015
-46.025	1.24226
-44.6184	6.45975
-46.2643	0.434791
-46.8329	0.434791
-44.9195	3.66466
-46.0531	0.807468
-44.2689	7.45356
-47.863	0.062113
-46.4707	0.372678
-45.7873	1.30437
-44.7513	5.46594
-44.9853	4.47213
-46.7649	0.372678
-44.1298	11.1803
-46.9195	0.372678
-47.7261	0
-44.7994	5.15538
-46.526	0.434791
-45.4046	2.42241
-46.5447	0.496904
-47.116	0.372678
-47.2423	0.124226
-46.2856	0.931694
-44.6431	5.71439
-46.2192	0.559017
-44.1623	11.3667
-43.9569	14.2239
-45.786	1.11803
-48.7487	0
-46.7984	0.310565
-45.7554	1.36649
-44.0008	12.7953
-44.0403	12.1741
-47.3997	0.248452
-44.7302	4.53425
-46.8065	0.186339
-45.5435	2.29818
-44.5518	5.2796
-45.1381	2.79508
-44.4808	6.45975
-46.8242	0.745356
-49.8565	0
-45.0968	3.29199
-46.4657	0.372678
-46.1541	1.30437
-44.8196	4.34791
-46.8463	0.372678
-45.2452	2.11184
-45.3636	2.17395
-46.3746	0.496904
-45.3125	2.79508
-45.9919	0.683243
-46.2952	0.869581
-45.6074	1.9255
-43.7237	21.1805
-46.2522	0.559017
-46.5994	0.62113
-45.9779	1.11803
-46.6496	0.434791
-46.1786	0.931694
-45.4528	1.73916
-46.1676	0.62113
-45.8239	0.807468
-45.2171	2.36029
-45.1252	4.34791
-43.3121	38.3858
-45.7066	1.55282
-45.7236	1.61494
-43.5074	26.957
-46.3168	0.807468
-43.7242	20.87
-47.6965	0.124226
-45.6505	2.29818
-44.4147	7.51567
-46.7768	0.62113
-46.3641	0.496904
-44.7958	5.21749
-46.9877	0.186339
-44.8973	4.47213
-44.147	9.81385
-45.6138	1.9255
-44.4943	7.08088
-45.9484	0.993807
-47.8936	0
-45.6656	1.4286
-45.6279	1.36649
-44.0917	10.994
-46.2883	0.559017
-46.526	0.559017
-47.8325	0.062113
-48.633	0
-46.9738	0.124226
-45.418	2.23607
-46.4536	0.434791
-43.7627	17.019
-45.7413	1.61494
-44.6544	5.96284
-45.2858	2.17395
-45.2706	2.36029
-45.1299	2.91931
-46.659	0.434791
-45.9194	1.30437
-43.6878	18.5718
-43.5031	24.0377
-45.5263	2.23607
-44.9793	4.7827
-45.7855	1.4286
-46.5332	0.372678
-47.201	0.310565
-45.3518	2.23607
-45.5993	1.67705
-45.3963	2.04973
-44.9331	3.72678
-46.748	0.372678
-45.6447	1.61494
-46.218	1.18015
-44.921	4.59636
-45.3021	2.36029
-44.1974	10.0623
-45.7513	1.49071
-44.7898	5.03115
-45.5461	1.61494
-46.763	0.186339
-46.244	0.434791
-46.3128	0.683243
-44.45	7.57778
-45.8657	1.05592
-45.4137	2.29818
-46.4097	0.496904
-47.9513	0.062113
-44.7546	3.47833
-46.1	1.05592
-45.6548	1.18015
-44.9882	3.10565
-47.8906	0.062113
-46.8848	0.372678
-44.9444	4.84481
-47.0633	0.434791
-44.976	3.41621
-45.7852	1.30437
-44.3424	10.0002
-48.2781	0.062113
-46.5703	0.372678
-46.2694	0.559017
-45.2874	2.04973
-43.8938	11.8636
-44.8872	4.65847
-46.8458	0.248452
-44.1447	11.6772
-46.6342	0.372678
-44.3341	9.50328
-47.1993	0.310565
-44.701	5.96284
-44.6478	4.96904
-45.4347	2.29818
-45.8088	1.11803
-45.0992	2.73297
-43.3034	35.0938
-44.555	6.08707
-45.4995	1.24226
-47.9836	0
-46.2427	1.05592
-44.6003	6.02496
-46.3939	0.186339
-46.0704	0.745356
-46.048	1.05592
-43.6546	26.7707
-44.9716	4.03734
-48.0921	0
-46.2538	0.496904
-47.4698	0.062113
-46.3887	0.310565
-45.1098	2.73297
-44.6384	5.40383
-45.3112	2.29818
-45.3488	1.98761
-45.4395	2.42241
-46.9315	0.372678
-46.4034	0.931694
-44.2991	7.76412
-46.0667	0.869581
-48.3304	0.062113
-45.0825	2.48452
-47.647	0.186339
-43.5398	25.0936
-46.4622	0.310565
-44.2533	10.6213
-44.9151	4.03734
-45.082	3.3541
-45.4143	2.67086
-45.9927	1.55282
-44.4321	7.51567
-46.3736	0.807468
-46.1817	0.993807
-46.8145	0.248452
-46.6712	0.559017
-47.1472	0.434791
-46.79	0.434791
-46.7481	0.248452
-47.0393	0.310565
-48.7438	0
-45.6101	1.80128
-45.98	1.05592
-48.7939	0
-47.2455	0.248452
-47.2167	0.186339
-46.7813	0.310565
-47.4396	0.310565
-46.3411	0.807468
-46.5882	0.310565
-46.1668	0.931694
-45.504	1.80128
-45.0187	4.53425
-47.1231	0.124226
-44.827	5.71439
-45.8282	1.24226
-45.9804	1.55282
-45.6565	1.67705
-45.8552	1.05592
-43.9964	13.4785
-46.0458	1.05592
-44.6698	5.34171
-47.1472	0.248452
-44.8761	4.84481
-45.2592	2.42241
-46.1571	0.931694
-44.3853	8.19891
-45.6366	1.86339
-44.1674	10.1244
-47.7551	0.062113
-46.531	0.559017
-45.7726	1.36649
-43.7097	16.7705
-44.541	6.77031
-45.4429	1.61494
-49.4502	0
-45.3314	2.67086
-45.518	1.98761
-44.1106	12.6089
-44.7752	5.34171
-47.0781	0.186339
-45.6283	2.42241
-44.6458	5.03115
-45.8202	1.4286
-46.5007	0.248452
-45.6235	1.55282
-46.1441	1.11803
-46.671	0.434791
-49.2321	0
-46.4292	0.745356
-46.8238	0.248452
-44.8606	4.59636
-46.7078	0.248452
-44.7601	3.3541
-46.6129	0.372678
-45.353	2.79508
-44.6511	5.83862
-45.7565	0.745356
-45.2793	2.98142
-47.1393	0.124226
-47.2098	0.062113
-46.6233	0.559017
-45.382	2.79508
-46.0721	0.869581
-46.8964	0.248452
-45.6318	1.86339

## Sheet: Figure 2G
Num synapses	Simulation	Theory LIF-passive	TheoryLIF
600	1.54879	1.82132	1.56429
1200	1.21462	1.39792	1.22631
2400	0.873603	1.08738	0.87906
4800	0.648048	0.788194	0.651998

## Sheet: Figure 2H
factor	Rate	Delta V
0.6	1.4411	1.6186
1	3.4677	1.2247
1.5	6.5764	1.0767
2	9.7916	1.0225

## Sheet: Figure3C
on-soma voltage	distributed-voltage
-45.1252	-47.0686
-43.5448	-45.6829
-44.6536	-47.3911
-45.0336	-44.8117
-44.1737	-44.4894
-45.2588	-48.2888
-44.5399	-44.1908
-43.5786	-48.8444
-44.3373	-45.4639
-43.8277	-45.2135
-43.2407	-45.7238
-42.4273	-43.3374
-45.2113	-44.0823
-42.2119	-45.0247
-41.7772	-43.7694
-43.6935	-46.5906
-43.3473	-49.4396
-43.9002	-47.3578
-43.802	-45.7222
-43.6947	-45.7887
-42.0218	-45.2697
-43.2237	-45.6679
-43.6201	-46.9043
-42.1784	-44.7534
-44.8382	-43.2457
-43.4682	-46.3293
-44.2435	-47.2875
-43.9427	-44.8321
-41.9119	-48.2517
-43.6309	-43.2245
-43.6084	-47.2266
-44.0901	-45.6045
-45.1562	-44.2378
-43.1837	-47.9438
-45.0928	-46.0573
-42.457	-46.2729
-44.1836	-46.8119
-43.6419	-46.4527
-42.2274	-44.3588
-44.207	-46.2932
-43.5161	-44.5607
-43.1487	-45.5603
-44.0745	-46.7106
-44.1551	-45.4506
-45.5784	-45.6434
-44.4375	-44.864
-43.7804	-46.728
-42.982	-49.0173
-45.5863	-48.2554
-45.3227	-47.5093
-42.6809	-47.241
-43.0457	-44.2719
-44.4694	-46.4715
-44.8925	-42.7334
-42.8184	-47.6844
-43.8132	-46.825
-42.6451	-44.9067
-45.2331	-45.9759
-43.8263	-48.5545
-43.8343	-43.9019
-42.7431	-45.7785
-42.8326	-45.2187
-41.157	-43.5354
-42.8927	-47.0151
-43.4553	-46.613
-44.1958	-44.7201
-43.4064	-49.287
-45.6949	-47.9629
-44.091	-46.7483
-45.5499	-47.5507
-44.7308	-47.508
-44.2902	-47.0021
-42.4786	-48.4831
-44.7684	-47.6952
-44.177	-47.492
-44.083	-46.7132
-45.8935	-47.4016
-44.3751	-45.9206
-43.1747	-44.9858
-42.6044	-47.3363
-43.8626	-46.1485
-43.2508	-48.9258
-40.8534	-45.1598
-44.3713	-44.223
-43.6333	-47.3164
-43.8299	-46.7843
-43.6386	-47.1688
-43.2713	-45.8901
-44.9008	-43.7209
-44.643	-45.7003
-42.2256	-47.1895
-42.3867	-48.946
-43.8829	-45.8237
-43.8585	-47.3975
-43.9718	-44.7785
-43.0991	-47.6064
-42.2963	-44.8161
-43.0342	-48.5496
-44.425	-45.5725
-43.661	-49.0168
-43.6193	-46.8409
-43.3475	-43.9127
-44.7289	-45.9618
-42.5467	-46.7645
	-48.4201
	-43.5888
	-50.661
	-46.8056
	-44.1843
	-45.6474
	-48.9475
	-45.1471
	-45.8026
	-46.4993
	-46.8303
	-45.3864
	-42.8915
	-47.7631
	-44.1708
	-47.6827
	-44.8082
	-46.6262
	-46.3523
	-45.7889
	-48.3346
	-40.9809
	-43.6823
	-45.9772
	-47.1446
	-46.5456
	-48.144
	-47.7035
	-43.9045
	-43.2617
	-47.3805
	-47.6967
	-46.1087
	-46.772
	-46.3232
	-47.5257
	-47.8872
	-44.1849
	-45.2064
	-47.7784
	-48.8088
	-47.6435
	-46.9715
	-45.3943
	-48.6407
	-44.0105
	-46.565
	-44.7282
	-45.9425
	-45.2241
	-45.7033
	-45.58
	-46.1639
	-43.4166
	-46.0742
	-48.1655
	-45.1453
	-46.7081
	-44.4567
	-45.878
	-45.001
	-47.8137
	-45.9801
	-44.5415
	-47.0318
	-44.1064
	-44.7785
	-46.442
	-47.9672
	-46.5418
	-47.6838
	-47.8758
	-45.6022
	-47.8496
	-46.5792
	-45.0687
	-47.1451
	-45.8142
	-50.0767
	-43.929
	-47.318
	-42.3043
	-48.068
	-45.1072
	-46.8804
	-45.8778
	-42.7275
	-45.5248
	-47.4329
	-46.1228
	-47.4658
	-42.8057
	-46.8356
	-42.6015
	-45.8748
	-46.2619
	-44.1623
	-45.5557
	-48.7013
	-47.4566
	-48.7033
	-45.1622
	-44.9132
	-47.6399
	-45.3235
	-47.165
	-46.2492
	-46.8124
	-41.6642
	-46.0958
	-45.448
	-46.3641
	-45.0637
	-48.4949
	-46.4811
	-44.6848
	-45.4378
	-45.5627
	-44.1204
	-45.9913
	-47.5627
	-44.2255
	-48.2984
	-46.5757
	-49.9213
	-42.8311
	-44.8586
	-48.3529
	-44.1867
	-46.3704
	-47.6473
	-47.1658
	-48.6456
	-48.1167
	-47.096
	-46.7114
	-48.0059
	-45.6972
	-48.2686
	-46.8771
	-44.5384
	-46.7636
	-50.4034
	-48.1672
	-45.0473
	-44.9386
	-47.163
	-42.0233
	-46.6768
	-44.639
	-45.8965
	-47.504
	-47.5537
	-47.2282
	-46.2267
	-45.698
	-50.5037
	-45.9263
	-46.3562
	-47.8038
	-47.4542
	-46.9215
	-47.3733
	-46.3405
	-46.7331
	-46.8167
	-45.6873
	-45.6968
	-45.5279
	-46.8574
	-44.7059
	-50.398
	-46.9029
	-45.3221
	-43.5584
	-42.7524
	-46.1516
	-46.0879
	-47.9536
	-47.1202
	-47.0066
	-45.6786
	-46.9375
	-47.1977
	-45.8704
	-42.5723
	-46.7476
	-47.1356
	-42.4253
	-45.8118
	-46.6135
	-48.3347
	-47.7645
	-47.3757
	-44.7399
	-47.307
	-42.6381
	-45.6494
	-46.0722
	-45.5367
	-43.307
	-44.384
	-46.9478
	-47.4128
	-44.4789
	-45.6024
	-45.4142
	-45.1238
	-45.0796
	-41.2789
	-45.5838
	-43.6358
	-48.3453
	-44.251
	-47.5328
	-47.5086
	-44.6672
	-48.6496
	-45.8806
	-48.5508
	-44.7302
	-45.9839
	-44.5688
	-46.4468
	-45.104
	-45.577
	-45.5539
	-47.8535
	-47.2467
	-46.5816
	-48.5749
	-46.6761
	-46.4293
	-47.1041
	-46.7789
	-46.0379
	-43.6461
	-45.8372
	-45.9524
	-45.0943
	-46.824
	-43.0252
	-47.5229
	-46.6339
	-45.507
	-44.0677
	-49.525
	-45.4369
	-44.1789
	-44.7903
	-46.7077
	-45.9707
	-47.0559
	-48.6246
	-46.9149
	-47.3345
	-47.545
	-46.9281
	-46.7277
	-45.1923
	-42.2972
	-47.9571
	-45.4814
	-47.5885
	-46.1195
	-48.4611
	-46.592
	-42.2664
	-41.9465
	-46.0664
	-45.4821
	-46.8113
	-46.4091
	-44.0131
	-47.2119
	-46.9184
	-43.9057
	-45.0065
	-48.03
	-48.8059
	-47.1162
	-46.5736
	-47.8227
	-44.8132
	-48.69
	-46.5217
	-47.211
	-48.2317
	-46.5696
	-47.4615
	-47.5292
	-47.6149
	-44.3316
	-47.2045
	-47.1448
	-47.6357
	-44.3807
	-47.5266
	-48.2819
	-43.988
	-47.9685
	-43.8344
	-45.8308
	-43.5151
	-47.2337
	-45.4701
	-47.0784
	-48.668
	-43.3465
	-47.2997
	-47.1949
	-47.6546
	-44.2559
	-42.9186
	-47.0003
	-46.6353
	-47.0172
	-46.739
	-46.0547
	-44.5528
	-47.6567
	-45.1399
	-43.9096
	-48.2825
	-46.5597
	-41.9581
	-50.4231
	-43.6288
	-46.5182
	-45.1951
	-45.3031
	-47.0306
	-44.6353
	-48.3266
	-45.4418
	-46.8246
	-44.8522
	-45.1843
	-45.5205
	-44.8794
	-46.6283
	-46.5378
	-44.8639
	-45.9065
	-45.2083
	-46.5255
	-44.8679
	-47.4868
	-45.3025
	-48.2537
	-45.2694
	-46.8083
	-46.4717
	-47.6565
	-46.1612
	-48.465
	-48.4752
	-47.3024
	-45.324
	-47.0694
	-43.6723
	-47.9417
	-42.9879
	-46.5298
	-47.8243
	-43.5087
	-47.943
	-44.2427
	-48.498
	-42.9613
	-46.0569
	-47.3102
	-47.4942
	-46.2727
	-45.7521
	-49.229
	-43.0531
	-44.1904
	-46.4273
	-44.0793
	-45.1596
	-47.1281
	-45.7546
	-49.7882
	-45.5877
	-45.1275
	-47.8009
	-49.3097
	-47.5912
	-46.8702
	-44.899
	-45.5038
	-46.7512
	-45.6841
	-47.5953
	-46.5975
	-44.576
	-45.4676
	-47.8505
	-48.489
	-46.7171
	-45.0419
	-46.23
	-44.8198
	-48.6069
	-45.5899
	-44.8511
	-47.7163
	-47.618
	-43.3399
	-48.3905
	-46.7657
	-47.9985
	-47.4396
	-44.4686
	-47.1553
	-44.4124
	-48.347
	-45.222
	-47.5992
	-46.4103
	-48.3438
	-47.1462
	-47.5424
	-48.1666
	-48.9231
	-44.3294
	-43.6205
	-41.9581
	-47.4557
	-47.4615
	-45.4411
	-47.7404
	-47.5761
	-44.3763
	-45.9485
	-47.2184
	-44.6507
	-48.0421
	-48.6322
	-47.1448
	-46.5881
	-46.0718
	-44.2651
	-49.2279
	-44.9252
	-45.8076
	-44.8697
	-46.7705
	-46.6686
	-47.6235
	-44.4808
	-48.2186
	-45.8045
	-45.291
	-46.3312
	-47.1921
	-45.3447
	-43.9377
	-44.44
	-45.4004
	-47.924
	-46.8982
	-47.4414
	-46.9671
	-46.169
	-41.8127
	-47.8081
	-47.2969
	-44.9472
	-45.9705
	-47.7668
	-47.4989
	-45.3587
	-47.7774
	-47.2484
	-46.3075
	-44.6609
	-44.7538
	-48.4977
	-46.553
	-48.7355
	-47.2651
	-44.9632
	-45.1661
	-42.8478
	-46.1598
	-46.3148
	-47.6029
	-44.8424
	-49.7162
	-46.939
	-47.375
	-44.6552
	-44.4477
	-42.6263
	-46.6271
	-46.6617
	-45.2215
	-46.2745
	-46.3962
	-46.4828
	-44.4712
	-47.1039
	-45.3829
	-46.5771
	-50.5342
	-46.6646
	-44.5925
	-46.373
	-43.6731
	-45.4305
	-45.4792
	-45.5911
	-48.0472
	-44.5556
	-41.5809
	-46.4855
	-50.3956
	-46.3356
	-47.9439
	-46.1226
	-46.8904
	-47.8196
	-50.2536
	-45.9897
	-46.61
	-46.3259
	-46.1725
	-43.9049
	-45.7236
	-45.1261
	-45.1083
	-46.6284
	-44.5998
	-44.4043
	-48.95
	-46.7698
	-45.9684
	-47.1788
	-46.4305
	-46.1821
	-43.4298
	-45.8607
	-47.2812
	-45.8764
	-46.9128
	-49.3835
	-47.6776
	-43.2643
	-47.7413
	-47.4517
	-47.4842
	-47.324
	-47.3719
	-48.2845
	-45.4163
	-45.2804
	-45.566
	-47.534
	-45.9201
	-49.0328
	-43.9344
	-43.4968
	-46.5565
	-44.4373
	-45.9223
	-46.4851
	-45.5861
	-45.5042
	-45.7002
	-45.9211
	-45.838
	-44.6767
	-47.7808
	-46.3428
	-46.3338
	-46.3102
	-47.462
	-44.026
	-40.159
	-47.4692
	-45.0843
	-48.1988
	-46.3601
	-49.1882
	-47.4244
	-48.1371
	-47.0121
	-47.21
	-47.2114
	-48.5024
	-45.1986
	-47.2122
	-45.0597
	-45.4171
	-48.9047
	-45.7013
	-47.7543
	-45.7709
	-47.0721
	-47.4438
	-48.5165
	-45.7661
	-48.7166
	-44.2122
	-45.6083
	-46.3562
	-43.9897
	-48.746
	-47.4421
	-44.0374
	-46.6276
	-47.1103
	-46.6964
	-45.6797
	-46.1571
	-45.2672
	-43.6456
	-47.9172
	-48.8984
	-46.1693
	-45.7258
	-43.5363
	-45.2182
	-47.2829
	-49.3808
	-46.2259
	-48.2178
	-44.7406
	-46.7022
	-49.3689
	-46.7558
	-47.0432
	-46.1826
	-44.8226
	-43.4561
	-45.9786
	-46.3404
	-42.404
	-45.1656
	-44.7888
	-44.6014
	-44.9677
	-45.8163
	-44.747
	-49.1987
	-48.6625
	-46.0712
	-46.4704
	-41.0159
	-43.5555
	-44.3987
	-48.312
	-45.545
	-44.7734
	-45.0497
	-46.7093
	-45.2294
	-47.9499
	-48.0641
	-47.292
	-44.5106
	-49.4473
	-46.6547
	-45.6305
	-47.6231
	-45.1097
	-48.265
	-43.9534
	-47.1904
	-44.2952
	-48.0248
	-49.5634
	-46.1372
	-45.1199
	-46.4508
	-44.9725
	-47.0626
	-42.8693
	-44.7253
	-47.1558
	-46.8155
	-45.8813
	-48.6142
	-44.3422
	-44.5499
	-49.4333
	-48.7089
	-49.0689
	-47.5856
	-45.0674
	-47.9756
	-45.08
	-45.6575
	-46.9674
	-46.9931
	-43.8368
	-45.1763
	-46.3692
	-44.9939
	-48.162
	-45.8495
	-45.6978
	-45.839
	-46.4162
	-43.7245
	-45.6981
	-45.8691
	-47.5685
	-44.0749
	-46.5661
	-47.4527
	-51.1306
	-44.5509
	-46.3871
	-45.9943
	-47.6653
	-46.0291
	-48.2454
	-44.1622
	-49.6782
	-47.8397
	-48.4474
	-43.3448
	-47.0177
	-46.9757
	-44.9717
	-47.5
	-43.0687
	-47.4395
	-45.8894
	-45.9986
	-45.72
	-43.5272
	-48.9056
	-45.3082
	-45.3028
	-46.5126
	-47.3853
	-46.3075
	-48.8419
	-47.595
	-46.4654
	-44.0435
	-46.5383
	-44.9496
	-46.8383
	-43.9758
	-45.9933
	-47.8741
	-44.4277
	-43.7066
	-44.1207
	-46.3308
	-47.1639
	-48.0192
	-44.7435
	-45.6753
	-45.268
	-47.9312
	-44.5927
	-45.6833
	-46.5043
	-46.7806
	-45.4257
	-45.994
	-44.0579
	-47.3414
	-45.4669
	-45.4676
	-49.1495
	-44.4314
	-44.6924
	-44.3605
	-45.4004
	-46.7813
	-49.9753
	-48.612
	-47.6452
	-46.4711
	-46.4433
	-47.2183
	-47.0585
	-45.8917
	-48.273
	-47.036
	-46.1719
	-46.1506
	-46.4736
	-44.9599
	-44.3864
	-46.0187
	-45.8088
	-44.3353
	-47.0062
	-47.1865
	-48.1786
	-44.9935
	-45.5474
	-46.2214
	-46.808
	-46.2712
	-47.0504
	-44.7359
	-47.4493
	-50.3205
	-43.4704
	-45.9334
	-44.6684
	-46.1925
	-46.4912
	-47.7969
	-45.6759
	-45.6249
	-46.9661
	-48.3274
	-45.524
	-43.2103
	-49.5785
	-45.8912
	-48.4615
	-46.6579
	-42.4918
	-49.8778
	-49.4542
	-49.2434
	-47.0369
	-49.5608
	-46.5557
	-44.2318
	-45.3245
	-45.2363
	-48.5691
	-45.7981
	-46.1602
	-45.4898
	-45.4713
	-45.4202
	-45.0464
	-42.5974
	-46.8075
	-46.4704
	-46.6392
	-44.9591
	-47.8168
	-46.7891
	-47.7408
	-49.0532
	-45.399
	-43.4882
	-46.0248
	-46.1279
	-47.0099
	-45.6807
	-46.7841
	-45.9294
	-46.6053
	-47.0669
	-45.2017
	-50.2217
	-47.7502
	-44.0497
	-49.1463
	-45.7725
	-45.6787
	-44.8972
	-45.4169
	-44.2742
	-47.2705
	-42.8215
	-47.3976
	-47.2364
	-46.2883
	-46.2993
	-45.5746
	-48.8488
	-48.6742
	-45.4984
	-45.0167
	-44.7013
	-47.0226
	-47.0278
	-46.5917
	-45.6363
	-46.0082
	-46.4578
	-47.3829
	-44.4867
	-48.9553
	-43.7052
	-47.5661
	-47.1767
	-48.2663
	-47.2386
	-48.1069
	-46.7716
	-46.3214
	-43.9372
	-49.5871
	-47.402
	-44.1001
	-48.2657
	-47.302
	-44.3374
	-44.0372
	-49.1171
	-49.0731
	-47.8804
	-47.5813
	-43.9499
	-43.0998
	-44.1759
	-47.0968
	-48.5867
	-47.269
	-46.5585
	-44.2035
	-43.018
	-45.1083
	-45.5177
	-48.32
	-48.4151
	-45.3491
	-43.3031
	-45.7255
	-46.1689
	-47.6505
	-45.493
	-47.0132
	-48.0889
	-46.0444
	-46.6211
	-46.0421
	-46.1092
	-46.8776
	-44.7498
	-45.6886
	-45.6565
	-45.3284
	-43.7821
	-47.6248
	-43.4568
	-45.5384
	-46.8586
	-46.3847
	-45.9883
	-48.113
	-46.9107
	-45.9814
	-46.3912
	-48.0591
	-45.4625
	-47.9471
	-47.1711
	-44.5082
	-44.833
	-44.934
	-46.8913
	-47.4582
	-44.6127
	-47.64
	-45.4866
	-45.5283
	-47.7213
	-45.3407
	-48.6414
	-46.4501
	-44.7271
	-45.6393
	-47.2402
	-45.3413
	-47.4272
	-46.4672
	-47.7369
	-46.2238
	-47.4576
	-45.2327
	-47.1491
	-50.4856
	-45.4729
	-45.9686
	-49.1023
	-43.9125
	-46.342
	-46.9957
	-51.6534
	-44.6968
	-47.6796
	-45.1985
	-48.7201
	-44.6319
	-47.9343
	-44.3045
	-47.2166
	-47.6331
	-48.8553
	-46.2119
	-45.584
	-44.0635
	-44.2808
	-42.8069
	-47.9186
	-47.5413
	-49.6047
	-43.4281
	-47.2271
	-43.694
	-45.2122
	-45.4481
	-47.0722
	-43.7721
	-46.4111
	-44.2558
	-44.1311
	-46.6287
	-46.3561
	-43.8993
	-47.5162
	-45.498
	-46.3693
	-47.1636
	-46.6565
	-47.1753
	-48.6053
	-45.8041
	-44.7343
	-47.3887
	-47.9007
	-45.3566
	-46.4782
	-46.9009
	-46.5156
	-44.9896
	-47.7741
	-44.1496
	-44.5634
	-46.466
	-48.8739
	-45.8787
	-43.4978
	-47.9033
	-45.1627
	-49.1847
	-46.028
	-44.7511
	-44.6008
	-46.4162
	-44.545
	-48.3712
	-46.7721
	-46.6518

## Sheet: Figure3D
Total num of synapses-distributed	Dv-distributed	SD-distributed	Total num of synapses-Soma	Dv-soma	SD-Soma
273	1.76148	3.24383	46	1.58114	3.49245
409	1.85732	3.33901	78	1.84428	4.03275
546	1.88181	3.35142	234	1.98238	4.30465
819	1.82353	3.36301	468	1.82748	3.77898
1023	1.8716	3.30426	937	1.432	3.10226
1365	1.80297	3.21706	2344	1.01404	2.14902
2047	1.67338	3.05568	4688	0.748653	1.59313
4095	1.52504	2.76914	5860	0.626504	1.43709
5460	1.42817	2.64565	7813	0.536946	1.25131
8190	1.37301	2.46932	9767	0.5012	1.12083

[truncated: 6 more sheets: Figure3F, Figure4B-C, Figure4E, Figure5I, Figure S1c, statistics  p values]
